# Supplementary material for: The relationships between the plasma metabolome and orthostatic blood pressure responses
Source: Sci Rep. 2023 Oct 25;13:18244. doi: 10.1038/s41598-023-44226-z (PMC10600108; doi:10.1038/s41598-023-44226-z)
Supplement: Supplementary file 2 — Supplementary Information 2. [file 41598_2023_44226_MOESM2_ESM.xlsx]

## Sheet: Sheet1
Supplemental table 2: The associations between metabolites and orthostatic blood pressure responses in model 1.
	Metabolites name	Super pathway	Sub-pathway	Beta	Lower limits (95%CI)	Upper limits (95%CI)	P value
1	behenoyl dihydrosphingomyelin (d18:0/22:0)*	Lipid	Dihydrosphingomyelins	-0.9356	-1.2613	-0.6099	1.91549799164552E-08
2	aspartate	Amino Acid	Alanine and Aspartate Metabolism	-0.8728	-1.2089	-0.5366	3.73855033553243E-07
3	creatine	Amino Acid	Creatine Metabolism	-0.8607	-1.2078	-0.5135	1.21660466281757E-06
4	sphingomyelin (d18:0/20:0, d16:0/22:0)*	Lipid	Dihydrosphingomyelins	-0.7941	-1.1207	-0.4676	1.92994984170288E-06
5	sphingosine	Lipid	Sphingosines	-0.7752	-1.0976	-0.4528	2.50947073634934E-06
6	metabolonic lactone sulfate	Partially Characterized Molecules	Partially Characterized Molecules	-0.7966	-1.1296	-0.4635	2.83957728212941E-06
7	cysteine s-sulfate	Amino Acid	Methionine, Cysteine, SAM and Taurine Metabolism	-0.7874	-1.1186	-0.4562	3.26186795660921E-06
8	carotene diol (2)	Cofactors and Vitamins	Vitamin A Metabolism	0.7808	0.4502	1.1114	3.76747402754347E-06
9	sphingadienine	Lipid	Sphingolipid Synthesis	-0.7274	-1.0477	-0.4072	0.0000086858397312672
10	asparagine	Amino Acid	Alanine and Aspartate Metabolism	0.7269	0.4015	1.0522	0.0000121836731484519
11	glutamine	Amino Acid	Glutamate Metabolism	0.7212	0.3969	1.0456	0.0000133788253091055
12	bilirubin (E,Z or Z,E)*	Cofactors and Vitamins	Hemoglobin and Porphyrin Metabolism	0.7195	0.3924	1.0466	0.0000165272734583309
13	bilirubin (Z,Z)	Cofactors and Vitamins	Hemoglobin and Porphyrin Metabolism	0.7207	0.3927	1.0487	0.0000168949918522213
14	sphingomyelin (d18:0/18:0, d19:0/17:0)*	Lipid	Dihydrosphingomyelins	-0.712	-1.0406	-0.3834	0.0000220381170425712
15	1-stearoyl-2-oleoyl-GPE (18:0/18:1)	Lipid	Phosphatidylethanolamine (PE)	-0.707	-1.0334	-0.3806	0.0000222026565199453
16	glucuronide of piperine metabolite C17H21NO3 (4)*	Xenobiotics	Food Component/Plant	-0.7111	-1.0417	-0.3805	0.0000253294445173174
17	glycoursodeoxycholic acid sulfate (1)	Lipid	Secondary Bile Acid Metabolism	-0.7137	-1.0529	-0.3745	0.0000377937225797713
18	dihomo-linoleoylcarnitine (C20:2)*	Lipid	Fatty Acid Metabolism (Acyl Carnitine, Polyunsaturated)	0.6924	0.3614	1.0235	0.0000420393850624783
19	1-myristoyl-2-arachidonoyl-GPC (14:0/20:4)*	Lipid	Phosphatidylcholine (PC)	-0.6875	-1.0165	-0.3585	0.0000427653957300426
20	glutamine_degradant*	Partially Characterized Molecules	Partially Characterized Molecules	0.8172	0.4249	1.2095	0.0000450683707957702
21	phenylacetate	Amino Acid	Phenylalanine Metabolism	0.677	0.3502	1.0037	0.0000495805290882241
22	2-naphthol sulfate	Xenobiotics	Chemical	-0.6694	-0.994	-0.3448	0.0000538662020966373
23	1-stearoyl-2-oleoyl-GPS (18:0/18:1)	Lipid	Phosphatidylserine (PS)	-0.6479	-0.9697	-0.3262	0.0000802173162189448
24	bilirubin degradation product, C16H18N2O5 (2)**	Partially Characterized Molecules	Partially Characterized Molecules	0.6528	0.3277	0.9779	0.0000841101404432306
25	histidine	Amino Acid	Histidine Metabolism	0.6577	0.33	0.9855	0.0000848425069784595
26	cinnamoylglycine	Xenobiotics	Food Component/Plant	0.6779	0.3395	1.0162	0.0000871867117883522
27	5,6-dihydrothymine	Nucleotide	Pyrimidine Metabolism, Thymine containing	0.642	0.3175	0.9665	0.000106708565462527
28	S-methylmethionine	Amino Acid	Methionine, Cysteine, SAM and Taurine Metabolism	0.6419	0.317	0.9668	0.000108871238222634
29	hippurate	Xenobiotics	Benzoate Metabolism	0.6309	0.304	0.9578	0.000156900296994374
30	phosphate	Energy	Oxidative Phosphorylation	0.6613	0.3119	1.0108	0.0002100596051159
31	bilirubin degradation product, C16H18N2O5 (4)**	Partially Characterized Molecules	Partially Characterized Molecules	0.614	0.2888	0.9391	0.000217287358002567
32	2'-O-methyluridine	Nucleotide	Pyrimidine Metabolism, Uracil containing	0.6043	0.2832	0.9253	0.000226999021637494
33	2'-O-methylcytidine	Nucleotide	Pyrimidine Metabolism, Cytidine containing	0.6038	0.2827	0.9249	0.000230276006843047
34	sphinganine	Lipid	Sphingolipid Synthesis	-0.607	-0.9299	-0.2841	0.000231113789056706
35	glutamate	Amino Acid	Glutamate Metabolism	-0.6331	-0.9728	-0.2933	0.000262646335090027
36	sphinganine-1-phosphate	Lipid	Sphingolipid Synthesis	-0.5957	-0.9205	-0.2709	0.000327158211123059
37	1-palmitoyl-2-oleoyl-GPE (16:0/18:1)	Lipid	Phosphatidylethanolamine (PE)	-0.5979	-0.9245	-0.2712	0.000337010778975915
38	lactosyl-N-palmitoyl-sphingosine (d18:1/16:0)	Lipid	Lactosylceramides (LCER)	0.5974	0.2696	0.9251	0.000357016440621011
39	1-(1-enyl-palmitoyl)-GPE (P-16:0)*	Lipid	Lysoplasmalogen	-0.5902	-0.9151	-0.2653	0.000373537323512576
40	3-phenylpropionate (hydrocinnamate)	Xenobiotics	Benzoate Metabolism	0.5972	0.2676	0.9267	0.000385621772324867
41	octadecenedioate (C18:1-DC)	Lipid	Fatty Acid, Dicarboxylate	0.5905	0.2645	0.9165	0.000388417311563243
42	N-stearoyl-sphingosine (d18:1/18:0)*	Lipid	Ceramides	-0.595	-0.9239	-0.2661	0.000394751506172888
43	octadecanedioate (C18-DC)	Lipid	Fatty Acid, Dicarboxylate	0.584	0.2595	0.9085	0.000423177538488838
44	bilirubin degradation product, C16H18N2O5 (1)**	Partially Characterized Molecules	Partially Characterized Molecules	0.5834	0.2588	0.9081	0.000430343516921774
45	S-carboxyethylcysteine	Amino Acid	Methionine, Cysteine, SAM and Taurine Metabolism	-0.5824	-0.9064	-0.2583	0.000430889410052193
46	N,N,N-trimethyl-alanylproline betaine (TMAP)	Amino Acid	Urea cycle; Arginine and Proline Metabolism	0.6447	0.2848	1.0046	0.00045008862288991
47	2R,3R-dihydroxybutyrate	Lipid	Fatty Acid, Dihydroxy	-0.586	-0.9133	-0.2587	0.000453012210765985
48	3-phosphoglycerate	Carbohydrate	Glycolysis, Gluconeogenesis, and Pyruvate Metabolism	-0.5864	-0.9164	-0.2564	0.000500111359090126
49	1-palmitoyl-GPI (16:0)	Lipid	Lysophospholipid	-0.583	-0.9116	-0.2544	0.000509499768895096
50	cortolone glucuronide (1)	Lipid	Corticosteroids	-0.584	-0.9144	-0.2537	0.000534165091855355
51	bilirubin degradation product, C16H18N2O5 (3)**	Partially Characterized Molecules	Partially Characterized Molecules	0.5746	0.2489	0.9004	0.000549683040997533
52	1-palmitoyl-2-palmitoleoyl-GPC (16:0/16:1)*	Lipid	Phosphatidylcholine (PC)	-0.5837	-0.9169	-0.2504	0.000601009486743525
53	bilirubin degradation product, C17H18N2O4 (2)**	Partially Characterized Molecules	Partially Characterized Molecules	0.5777	0.2473	0.9082	0.000615719564596627
54	androstenediol (3beta,17beta) disulfate (1)	Lipid	Androgenic Steroids	-0.6197	-0.9743	-0.2652	0.00061649671526988
55	1-oleoyl-GPI (18:1)	Lipid	Lysophospholipid	-0.5612	-0.883	-0.2393	0.000635923529267197
56	ursodeoxycholate	Lipid	Secondary Bile Acid Metabolism	-0.5763	-0.907	-0.2457	0.000639571563807738
57	sphingosine 1-phosphate	Lipid	Sphingosines	-0.5557	-0.8786	-0.2328	0.000748223712584432
58	glycerophosphoethanolamine	Lipid	Phospholipid Metabolism	-0.5561	-0.8813	-0.2309	0.000807584382493868
59	carotene diol (1)	Cofactors and Vitamins	Vitamin A Metabolism	0.5677	0.2354	0.8999	0.000817225794422618
60	cystine	Amino Acid	Methionine, Cysteine, SAM and Taurine Metabolism	-0.5699	-0.9038	-0.236	0.000825832837669807
61	o-cresol sulfate	Xenobiotics	Benzoate Metabolism	-0.5569	-0.8834	-0.2305	0.000830905597662856
62	bilirubin degradation product, C17H18N2O4 (3)**	Partially Characterized Molecules	Partially Characterized Molecules	0.5642	0.2333	0.8952	0.000837857867925897
63	isoursodeoxycholate	Lipid	Secondary Bile Acid Metabolism	-0.5577	-0.8851	-0.2304	0.000845187217423577
64	glycerol 3-phosphate	Lipid	Glycerolipid Metabolism	0.5425	0.2237	0.8612	0.000855370822811516
65	behenoyl sphingomyelin (d18:1/22:0)*	Lipid	Sphingomyelins	-0.5553	-0.8836	-0.2271	0.000918012250367671
66	bilirubin degradation product, C17H18N2O4 (1)**	Partially Characterized Molecules	Partially Characterized Molecules	0.5573	0.2267	0.8879	0.000958371208818321
67	1-oleoyl-2-docosahexaenoyl-GPC (18:1/22:6)*	Lipid	Phosphatidylcholine (PC)	0.5632	0.2269	0.8995	0.00103611630533174
68	1-(1-enyl-oleoyl)-GPE (P-18:1)*	Lipid	Lysoplasmalogen	-0.5428	-0.8677	-0.218	0.001062840938693
69	4-hydroxyglutamate	Amino Acid	Glutamate Metabolism	-0.561	-0.8986	-0.2235	0.00112995535315982
70	nicotinamide	Cofactors and Vitamins	Nicotinate and Nicotinamide Metabolism	-0.5322	-0.8554	-0.209	0.00125594755644765
71	1-(1-enyl-palmitoyl)-2-oleoyl-GPC (P-16:0/18:1)*	Lipid	Plasmalogen	0.5721	0.2246	0.9196	0.00125692442670452
72	bilirubin degradation product, C17H20N2O5 (2)**	Partially Characterized Molecules	Partially Characterized Molecules	0.5256	0.1993	0.8519	0.00160290025003702
73	lactosyl-N-nervonoyl-sphingosine (d18:1/24:1)*	Lipid	Lactosylceramides (LCER)	0.5293	0.1987	0.8599	0.00170883963978335
74	1-(1-enyl-palmitoyl)-2-linoleoyl-GPC (P-16:0/18:2)*	Lipid	Plasmalogen	0.5394	0.2015	0.8773	0.00176490540507447
75	phenylacetylglutamine	Peptide	Acetylated Peptides	0.5201	0.1935	0.8467	0.00180805100424337
76	linoleoyl-arachidonoyl-glycerol (18:2/20:4) [2]*	Lipid	Diacylglycerol	-0.5155	-0.8394	-0.1915	0.00182454847140234
77	1-palmitoyl-2-arachidonoyl-GPC (16:0/20:4n6)	Lipid	Phosphatidylcholine (PC)	-0.514	-0.8371	-0.1909	0.00182665636209494
78	bilirubin degradation product, C17H20N2O5 (1)**	Partially Characterized Molecules	Partially Characterized Molecules	0.5161	0.1896	0.8426	0.00195496896472529
79	carnosine	Amino Acid	Histidine Metabolism	-0.53	-0.8654	-0.1946	0.00196204667522963
80	4-vinylcatechol sulfate	Xenobiotics	Benzoate Metabolism	-0.5144	-0.8405	-0.1884	0.00199452937734603
81	1-(1-enyl-palmitoyl)-GPC (P-16:0)*	Lipid	Lysoplasmalogen	0.5134	0.1868	0.84	0.00207006240997321
82	valylglycine	Peptide	Dipeptide	0.5242	0.19	0.8583	0.00211546426567422
83	glycoursodeoxycholate	Lipid	Secondary Bile Acid Metabolism	-0.5131	-0.8409	-0.1854	0.00215614513172583
84	3-aminoisobutyrate	Nucleotide	Pyrimidine Metabolism, Thymine containing	0.5023	0.1783	0.8264	0.00238579334151938
85	bilirubin (E,E)*	Cofactors and Vitamins	Hemoglobin and Porphyrin Metabolism	0.5032	0.1785	0.828	0.00239798114759309
86	citramalate	Amino Acid	Glutamate Metabolism	-0.5029	-0.8279	-0.1779	0.00243312785893426
87	alpha-ketoglutaramate*	Amino Acid	Glutamate Metabolism	0.5108	0.1807	0.8409	0.00243369654186322
88	corticosterone	Lipid	Corticosteroids	0.4973	0.1744	0.8202	0.00255160330946744
89	N-alpha-acetylornithine	Amino Acid	Urea cycle; Arginine and Proline Metabolism	0.5138	0.1799	0.8476	0.00256976221709314
90	glycosyl ceramide (d18:2/24:1, d18:1/24:2)*	Lipid	Hexosylceramides (HCER)	0.5149	0.1795	0.8503	0.00262988772744031
91	dihydroorotate	Nucleotide	Pyrimidine Metabolism, Orotate containing	0.4892	0.1691	0.8093	0.00275366372592458
92	branched chain 14:0 dicarboxylic acid**	Lipid	Fatty Acid, Dicarboxylate	0.4996	0.1726	0.8265	0.00275798784639993
93	1-stearoyl-2-arachidonoyl-GPE (18:0/20:4)	Lipid	Phosphatidylethanolamine (PE)	-0.4996	-0.8272	-0.1721	0.00280368789710898
94	androstenediol (3beta,17beta) monosulfate (1)	Lipid	Androgenic Steroids	-0.5385	-0.8944	-0.1827	0.00302676716806673
95	gamma-glutamylglutamine	Peptide	Gamma-glutamyl Amino Acid	0.4905	0.1647	0.8164	0.00318319749861954
96	beta-alanine	Nucleotide	Pyrimidine Metabolism, Uracil containing	-0.5016	-0.8353	-0.168	0.00322331324836694
97	citrate	Energy	TCA Cycle	0.4865	0.1624	0.8106	0.00327138056354497
98	gamma-glutamylhistidine	Peptide	Gamma-glutamyl Amino Acid	0.486	0.161	0.811	0.00339277565660192
99	1-stearoyl-2-oleoyl-GPC (18:0/18:1)	Lipid	Phosphatidylcholine (PC)	-0.4865	-0.8133	-0.1597	0.00353719976148333
100	1-arachidonoyl-GPI (20:4)*	Lipid	Lysophospholipid	-0.4826	-0.8078	-0.1575	0.00362974501248095
101	diacylglycerol (16:1/18:2 [2], 16:0/18:3 [1])*	Lipid	Diacylglycerol	-0.4759	-0.803	-0.1487	0.0043719984253868
102	glycosyl ceramide (d18:1/23:1, d17:1/24:1)*	Lipid	Hexosylceramides (HCER)	0.4671	0.1452	0.7889	0.00446073159524854
103	deoxycholate	Lipid	Secondary Bile Acid Metabolism	-0.4726	-0.7991	-0.1461	0.00456173816977723
104	1-(1-enyl-palmitoyl)-2-arachidonoyl-GPE (P-16:0/20:4)*	Lipid	Plasmalogen	-0.4704	-0.7955	-0.1452	0.0045886737588002
105	glycine conjugate of C10H14O2 (1)*	Partially Characterized Molecules	Partially Characterized Molecules	-0.4723	-0.8007	-0.1438	0.0048463618228231
106	dodecenedioate (C12:1-DC)*	Lipid	Fatty Acid, Dicarboxylate	0.4632	0.1401	0.7862	0.00496640181228749
107	N-acetylneuraminate	Carbohydrate	Aminosugar Metabolism	-0.4689	-0.7975	-0.1402	0.00518178885525868
108	1-stearoyl-GPI (18:0)	Lipid	Lysophospholipid	-0.467	-0.7952	-0.1388	0.00530372646253833
109	1-palmitoyl-2-oleoyl-GPI (16:0/18:1)*	Lipid	Phosphatidylinositol (PI)	-0.4664	-0.7945	-0.1383	0.00534540578306173
110	S-methylcysteine sulfoxide	Amino Acid	Methionine, Cysteine, SAM and Taurine Metabolism	0.4651	0.1372	0.7929	0.00543923662547597
111	sulfate of piperine metabolite C18H21NO3 (1)*	Xenobiotics	Food Component/Plant	-0.4694	-0.8009	-0.1379	0.00552413143221442
112	1-palmitoyl-2-oleoyl-GPC (16:0/18:1)	Lipid	Phosphatidylcholine (PC)	-0.4621	-0.791	-0.1332	0.00590647032313572
113	cortisone	Lipid	Corticosteroids	0.4607	0.1326	0.7887	0.00592849517987045
114	methyl glucopyranoside (alpha + beta)	Xenobiotics	Food Component/Plant	0.467	0.1337	0.8004	0.00604258971146947
115	1-arachidonylglycerol (20:4)	Lipid	Monoacylglycerol	-0.4657	-0.7984	-0.1329	0.00610206203823624
116	adenosine 5'-monophosphate (AMP)	Nucleotide	Purine Metabolism, Adenine containing	-0.4588	-0.7871	-0.1304	0.00619158972168688
117	methionine sulfone	Amino Acid	Methionine, Cysteine, SAM and Taurine Metabolism	0.4771	0.1352	0.819	0.00625105081037354
118	2-hydroxyarachidate*	Lipid	Fatty Acid, Monohydroxy	-0.4501	-0.7743	-0.1258	0.0065351696555423
119	picolinoylglycine	Lipid	Fatty Acid Metabolism (Acyl Glycine)	-0.4806	-0.8277	-0.1336	0.00665187320226378
120	dodecadienoate (12:2)*	Lipid	Fatty Acid, Dicarboxylate	0.4495	0.1244	0.7747	0.00674397900824333
121	3b-hydroxy-5-cholenoic acid	Lipid	Secondary Bile Acid Metabolism	0.4446	0.1217	0.7675	0.00697471789163565
122	cis-3,4-methyleneheptanoylcarnitine	Lipid	Fatty Acid Metabolism (Acyl Carnitine, Medium Chain)	-0.4487	-0.775	-0.1223	0.00705546154837792
123	serine	Amino Acid	Glycine, Serine and Threonine Metabolism	0.456	0.1239	0.7881	0.00713206874013246
124	linoleoylcarnitine (C18:2)*	Lipid	Fatty Acid Metabolism (Acyl Carnitine, Polyunsaturated)	0.456	0.1233	0.7887	0.00724334914749684
125	sulfate of piperine metabolite C16H19NO3 (2)*	Xenobiotics	Food Component/Plant	-0.4493	-0.7779	-0.1207	0.00737948231611975
126	S-methylcysteine	Amino Acid	Methionine, Cysteine, SAM and Taurine Metabolism	0.4407	0.1165	0.765	0.00772932974890011
127	N-acetylasparagine	Amino Acid	Alanine and Aspartate Metabolism	0.4338	0.1106	0.757	0.00853277319653871
128	N6,N6,N6-trimethyllysine	Amino Acid	Lysine Metabolism	-0.4445	-0.7758	-0.1132	0.00855633314152867
129	3-methyladipate	Lipid	Fatty Acid, Dicarboxylate	0.4368	0.1104	0.7632	0.00874042362092581
130	pimeloylcarnitine/3-methyladipoylcarnitine (C7-DC)	Lipid	Fatty Acid Metabolism (Acyl Carnitine, Dicarboxylate)	0.4414	0.1114	0.7714	0.00876632528708821
131	sulfate of piperine metabolite C16H19NO3 (3)*	Xenobiotics	Food Component/Plant	-0.4403	-0.7699	-0.1108	0.00883269715203129
132	3-ureidopropionate	Nucleotide	Pyrimidine Metabolism, Uracil containing	0.4464	0.1121	0.7806	0.0088748194824833
133	glucuronide of piperine metabolite C17H21NO3 (5)*	Xenobiotics	Food Component/Plant	-0.4373	-0.7653	-0.1093	0.00899264802736765
134	oxindolylalanine	Amino Acid	Tryptophan Metabolism	0.4314	0.1073	0.7555	0.00910244385037982
135	1-palmitoyl-2-arachidonoyl-GPI (16:0/20:4)*	Lipid	Phosphatidylinositol (PI)	-0.4316	-0.7576	-0.1057	0.00946547549255994
136	1-palmitoyl-2-linoleoyl-GPI (16:0/18:2)	Lipid	Phosphatidylinositol (PI)	-0.4344	-0.7628	-0.1059	0.00955535777043826
137	2,4-di-tert-butylphenol	Xenobiotics	Chemical	-0.4328	-0.7614	-0.1041	0.00986481823617423
138	cortisol	Lipid	Corticosteroids	0.4289	0.1028	0.7551	0.00996049778855149
139	methionine	Amino Acid	Methionine, Cysteine, SAM and Taurine Metabolism	0.4438	0.1063	0.7812	0.00996815383197138
140	xanthurenate	Amino Acid	Tryptophan Metabolism	-0.4436	-0.7813	-0.106	0.0100359468163821
141	5-hydroxyhexanoate	Lipid	Fatty Acid, Monohydroxy	0.4248	0.1012	0.7483	0.0100877730302814
142	taurine	Amino Acid	Methionine, Cysteine, SAM and Taurine Metabolism	-0.4285	-0.7557	-0.1014	0.0102647736266914
143	carotene diol (3)	Cofactors and Vitamins	Vitamin A Metabolism	0.4241	0.1	0.7483	0.0103539076464227
144	3-hydroxybutyrate (BHBA)	Lipid	Ketone Bodies	0.419	0.0978	0.7403	0.0105804245892232
145	malate	Energy	TCA Cycle	0.4262	0.0991	0.7533	0.0106696589124187
146	1,3,7-trimethylurate	Xenobiotics	Xanthine Metabolism	-0.4221	-0.7467	-0.0974	0.0108378111792303
147	2-hydroxyphenylacetate	Amino Acid	Phenylalanine Metabolism	-0.4365	-0.7726	-0.1005	0.0109153882215065
148	piperine	Xenobiotics	Food Component/Plant	-0.4244	-0.7512	-0.0976	0.0109267694833261
149	1-stearoyl-2-linoleoyl-GPE (18:0/18:2)*	Lipid	Phosphatidylethanolamine (PE)	-0.4233	-0.7492	-0.0973	0.0109315942308822
150	lactate	Carbohydrate	Glycolysis, Gluconeogenesis, and Pyruvate Metabolism	-0.4294	-0.7619	-0.097	0.0113698372930382
151	N-(2-furoyl)glycine	Xenobiotics	Food Component/Plant	-0.421	-0.7471	-0.0949	0.0114111773102966
152	taurolithocholate 3-sulfate	Lipid	Secondary Bile Acid Metabolism	0.4189	0.0941	0.7437	0.0115009996338197
153	3-methylcytidine	Nucleotide	Pyrimidine Metabolism, Cytidine containing	-0.4354	-0.7732	-0.0976	0.0115445835742108
154	1-stearoyl-2-arachidonoyl-GPC (18:0/20:4)	Lipid	Phosphatidylcholine (PC)	-0.4157	-0.74	-0.0914	0.0120116006152071
155	5alpha-androstan-3beta,17alpha-diol disulfate	Lipid	Androgenic Steroids	0.4364	0.0959	0.777	0.0120202647346747
156	oxalate (ethanedioate)	Cofactors and Vitamins	Ascorbate and Aldarate Metabolism	0.4364	0.0943	0.7785	0.0124206292046243
157	hydroxyasparagine**	Amino Acid	Alanine and Aspartate Metabolism	-0.4254	-0.7617	-0.089	0.0132066515392749
158	sulfate of piperine metabolite C18H21NO3 (3)*	Xenobiotics	Food Component/Plant	-0.4159	-0.7471	-0.0847	0.0138684909442152
159	propionylglycine	Lipid	Fatty Acid Metabolism (also BCAA Metabolism)	0.4104	0.0831	0.7376	0.0140022659487211
160	1-(1-enyl-stearoyl)-GPE (P-18:0)*	Lipid	Lysoplasmalogen	-0.4066	-0.731	-0.0821	0.0140538195146911
161	2'-deoxyuridine	Nucleotide	Pyrimidine Metabolism, Uracil containing	0.4042	0.0816	0.7268	0.0140632888541393
162	1-palmitoyl-2-dihomo-linolenoyl-GPC (16:0/20:3n3 or 6)*	Lipid	Phosphatidylcholine (PC)	-0.405	-0.7316	-0.0783	0.0151222703342896
163	1-stearoyl-2-docosahexaenoyl-GPE (18:0/22:6)*	Lipid	Phosphatidylethanolamine (PE)	-0.4084	-0.7386	-0.0782	0.0153541117634303
164	N-palmitoyl-sphinganine (d18:0/16:0)	Lipid	Dihydroceramides	-0.3986	-0.7214	-0.0757	0.0155490068191864
165	cysteine-glutathione disulfide	Amino Acid	Glutathione Metabolism	0.4048	0.0766	0.733	0.0156306524403803
166	gamma-glutamylvaline	Peptide	Gamma-glutamyl Amino Acid	-0.444	-0.8044	-0.0837	0.015750747231644
167	eicosenoylcarnitine (C20:1)*	Lipid	Fatty Acid Metabolism (Acyl Carnitine, Monounsaturated)	0.4013	0.0729	0.7298	0.0166344880711366
168	phosphoethanolamine	Lipid	Phospholipid Metabolism	-0.3908	-0.7145	-0.0671	0.0179909604193361
169	5-methyluridine (ribothymidine)	Nucleotide	Pyrimidine Metabolism, Uracil containing	0.3911	0.066	0.7163	0.0183891879426505
170	lignoceroyl sphingomyelin (d18:1/24:0)	Lipid	Sphingomyelins	-0.3927	-0.72	-0.0654	0.0187067424703375
171	octadecanedioylcarnitine (C18-DC)*	Lipid	Fatty Acid Metabolism (Acyl Carnitine, Dicarboxylate)	0.3955	0.0654	0.7256	0.0188826273009875
172	retinol (Vitamin A)	Cofactors and Vitamins	Vitamin A Metabolism	-0.4002	-0.7346	-0.0659	0.0189879957162271
173	11beta-hydroxyetiocholanolone glucuronide*	Lipid	Androgenic Steroids	0.3878	0.0623	0.7133	0.0195485989357471
174	dimethylarginine (SDMA + ADMA)	Amino Acid	Urea cycle; Arginine and Proline Metabolism	0.388	0.0612	0.7147	0.0199584816012442
175	11beta-hydroxyandrosterone glucuronide	Lipid	Androgenic Steroids	-0.3983	-0.7341	-0.0625	0.0201012193240985
176	2-acetamidophenol sulfate	Xenobiotics	Food Component/Plant	0.3848	0.0597	0.7098	0.0203691773774405
177	N-acetylglycine	Amino Acid	Glycine, Serine and Threonine Metabolism	0.3981	0.0617	0.7345	0.020377329716093
178	tetradecanedioate (C14-DC)	Lipid	Fatty Acid, Dicarboxylate	0.3812	0.0578	0.7047	0.0208873950468803
179	succinate	Energy	TCA Cycle	0.3844	0.0574	0.7113	0.0212145821645498
180	(2 or 3)-decenoate (10:1n7 or n8)	Lipid	Medium Chain Fatty Acid	0.3815	0.0567	0.7062	0.021330592016398
181	catechol sulfate	Xenobiotics	Benzoate Metabolism	0.3742	0.0493	0.699	0.0240036792781173
182	tetrahydrocortisone glucuronide (5)	Lipid	Corticosteroids	-0.392	-0.734	-0.05	0.0246865499137616
183	indole-3-carboxylate	Amino Acid	Tryptophan Metabolism	0.3683	0.0467	0.6899	0.0248189470517833
184	eicosapentaenoate (EPA; 20:5n3)	Lipid	Long Chain Polyunsaturated Fatty Acid (n3 and n6)	-0.3783	-0.7095	-0.0472	0.0251418648021578
185	3,4-dihydroxybutyrate	Lipid	Fatty Acid, Dihydroxy	-0.3791	-0.7112	-0.047	0.0252676238136757
186	ascorbic acid 3-sulfate*	Cofactors and Vitamins	Ascorbate and Aldarate Metabolism	0.3791	0.0467	0.7115	0.0254041187344922
187	1-(1-enyl-palmitoyl)-2-palmitoyl-GPC (P-16:0/16:0)*	Lipid	Plasmalogen	0.3741	0.0459	0.7023	0.0254805750437981
188	1,7-dimethylurate	Xenobiotics	Xanthine Metabolism	-0.3715	-0.6977	-0.0454	0.0255731157629964
189	1-(1-enyl-stearoyl)-2-arachidonoyl-GPE (P-18:0/20:4)*	Lipid	Plasmalogen	-0.3694	-0.694	-0.0448	0.0257195412794995
190	N,N-dimethyl-pro-pro	Peptide	Modified Peptides	0.3958	0.0461	0.7456	0.0265635594736691
191	pregnenetriol disulfate*	Lipid	Pregnenolone Steroids	-0.4068	-0.768	-0.0455	0.0273254308327676
192	kynurenine	Amino Acid	Tryptophan Metabolism	-0.3711	-0.7022	-0.04	0.0280390348257666
193	1-carboxyethylphenylalanine	Amino Acid	Phenylalanine Metabolism	-0.3815	-0.7224	-0.0406	0.0282826978919916
194	fumarate	Energy	TCA Cycle	0.3721	0.0394	0.7049	0.0284038257314528
195	tetrahydrocortisol glucuronide	Lipid	Corticosteroids	-0.3852	-0.7298	-0.0407	0.0284464600789935
196	3-hydroxydecanoylcarnitine	Lipid	Fatty Acid Metabolism (Acyl Carnitine, Hydroxy)	0.3684	0.0387	0.6981	0.0285285075221287
197	4-allylcatechol sulfate	Xenobiotics	Benzoate Metabolism	0.3632	0.0379	0.6885	0.0286777884762366
198	iminodiacetate (IDA)	Xenobiotics	Chemical	0.356	0.0366	0.6754	0.0289379825315051
199	1-carboxyethylisoleucine	Amino Acid	Leucine, Isoleucine and Valine Metabolism	-0.3773	-0.7166	-0.038	0.0292885943362272
200	beta-citrylglutamate	Amino Acid	Glutamate Metabolism	-0.363	-0.6901	-0.0358	0.0296721473539435
201	2-methylserine	Amino Acid	Glycine, Serine and Threonine Metabolism	0.3625	0.035	0.6901	0.0300525441631442
202	cis-3,4-methyleneheptanoylglycine	Lipid	Fatty Acid Metabolism (Acyl Glycine)	-0.3638	-0.6931	-0.0346	0.0303373305591098
203	N-acetyl-isoputreanine	Amino Acid	Polyamine Metabolism	0.3556	0.0327	0.6785	0.0309174871966532
204	octadecadienedioate (C18:2-DC)*	Lipid	Fatty Acid, Dicarboxylate	0.3568	0.0317	0.6818	0.0314737891162158
205	oleoyl-arachidonoyl-glycerol (18:1/20:4) [1]*	Lipid	Diacylglycerol	-0.3534	-0.6755	-0.0313	0.0315553799597026
206	maleate	Lipid	Fatty Acid, Dicarboxylate	-0.3561	-0.6814	-0.0308	0.0319190416928459
207	cysteine sulfinic acid	Amino Acid	Methionine, Cysteine, SAM and Taurine Metabolism	-0.3515	-0.673	-0.03	0.0321273640731179
208	sphingomyelin (d18:2/14:0, d18:1/14:1)*	Lipid	Sphingomyelins	-0.4407	-0.8438	-0.0375	0.0321706874264735
209	caffeine	Xenobiotics	Xanthine Metabolism	-0.3544	-0.68	-0.0289	0.0328806855426334
210	N-acetylaspartate (NAA)	Amino Acid	Alanine and Aspartate Metabolism	0.3661	0.0297	0.7025	0.0329334198350517
211	octadecenedioylcarnitine (C18:1-DC)*	Lipid	Fatty Acid Metabolism (Acyl Carnitine, Dicarboxylate)	0.3596	0.029	0.6901	0.0330059131001872
212	1-linoleoyl-GPC (18:2)	Lipid	Lysophospholipid	0.3622	0.029	0.6953	0.0331192510867915
213	N-acetylkynurenine (2)	Amino Acid	Tryptophan Metabolism	-0.3718	-0.7153	-0.0283	0.0338942345485308
214	sphingomyelin (d18:1/20:0, d16:1/22:0)*	Lipid	Sphingomyelins	-0.359	-0.6914	-0.0267	0.0342553379549634
215	1-linoleoyl-GPI (18:2)*	Lipid	Lysophospholipid	-0.3507	-0.676	-0.0255	0.0345792872087198
216	pyruvate	Carbohydrate	Glycolysis, Gluconeogenesis, and Pyruvate Metabolism	-0.3533	-0.6814	-0.0251	0.0348528296750509
217	1,3-dimethylurate	Xenobiotics	Xanthine Metabolism	-0.3459	-0.6695	-0.0223	0.0361544892406792
218	3,7-dimethylurate	Xenobiotics	Xanthine Metabolism	-0.3452	-0.669	-0.0214	0.0366548401251068
219	5-hydroxyindole sulfate	Amino Acid	Tryptophan Metabolism	0.3477	0.0216	0.6739	0.0366671701161371
220	orotate	Nucleotide	Pyrimidine Metabolism, Orotate containing	-0.351	-0.6804	-0.0217	0.0367156924440482
221	1-stearoyl-GPG (18:0)	Lipid	Lysophospholipid	-0.352	-0.6824	-0.0216	0.0367835700411209
222	2-hydroxy-3-methylvalerate	Amino Acid	Leucine, Isoleucine and Valine Metabolism	-0.3815	-0.7397	-0.0232	0.0368830283965214
223	ethyl alpha-glucopyranoside	Xenobiotics	Food Component/Plant	-0.3462	-0.6733	-0.0191	0.0380423249054338
224	glycolithocholate sulfate*	Lipid	Secondary Bile Acid Metabolism	0.3421	0.0184	0.6658	0.0383404959085918
225	maltose	Carbohydrate	Glycogen Metabolism	-0.3434	-0.6693	-0.0175	0.0389113914932067
226	2-O-methylascorbic acid	Cofactors and Vitamins	Ascorbate and Aldarate Metabolism	-0.3483	-0.6793	-0.0173	0.0391988738446733
227	arachidonoylcholine	Lipid	Fatty Acid Metabolism (Acyl Choline)	-0.3446	-0.673	-0.0161	0.0397787186323545
228	gamma-tocopherol/beta-tocopherol	Cofactors and Vitamins	Tocopherol Metabolism	-0.3377	-0.661	-0.0144	0.0406260576425775
229	2-hydroxyoctanoate	Lipid	Fatty Acid, Monohydroxy	-0.3401	-0.6676	-0.0127	0.0417395823293072
230	oleoyl-arachidonoyl-glycerol (18:1/20:4) [2]*	Lipid	Diacylglycerol	-0.3338	-0.6561	-0.0116	0.0423297461807791
231	androsterone glucuronide	Lipid	Androgenic Steroids	-0.3774	-0.742	-0.0128	0.0425023805993871
232	propionylcarnitine (C3)	Lipid	Fatty Acid Metabolism (also BCAA Metabolism)	-0.3529	-0.694	-0.0118	0.0425921583283276
233	gamma-glutamylisoleucine*	Peptide	Gamma-glutamyl Amino Acid	-0.3761	-0.7398	-0.0124	0.0427090483009222
234	pro-hydroxy-pro	Amino Acid	Urea cycle; Arginine and Proline Metabolism	0.3438	0.0107	0.677	0.0431143439502468
235	isovalerylcarnitine (C5)	Amino Acid	Leucine, Isoleucine and Valine Metabolism	-0.3428	-0.6773	-0.0083	0.0445871297942056
236	creatinine	Amino Acid	Creatine Metabolism	0.3942	0.0074	0.7809	0.0457706175141603
237	N-palmitoyl-sphingosine (d18:1/16:0)	Lipid	Ceramides	-0.3348	-0.6642	-0.0053	0.0464275802159903
238	4-vinylphenol sulfate	Xenobiotics	Benzoate Metabolism	-0.3308	-0.6568	-0.0049	0.0466609799399187
239	acetoacetate	Lipid	Ketone Bodies	0.3224	-0.0008	0.6457	0.0506040141089901
240	p-cresol glucuronide*	Amino Acid	Tyrosine Metabolism	0.3249	-0.0012	0.6511	0.0508287237646772
241	N-acetyltryptophan	Amino Acid	Tryptophan Metabolism	-0.3409	-0.6835	0.0017	0.0511808495728059
242	GlcNAc sulfate conjugate of C21H34O2 steroid**	Partially Characterized Molecules	Partially Characterized Molecules	0.3371	-0.003	0.6771	0.0520208253414258
243	theophylline	Xenobiotics	Xanthine Metabolism	-0.3203	-0.6437	0.0031	0.0522255370857362
244	(N(1) + N(8))-acetylspermidine	Amino Acid	Polyamine Metabolism	0.3222	-0.0043	0.6487	0.0530980161106449
245	p-cresol sulfate	Xenobiotics	Benzoate Metabolism	0.3211	-0.0044	0.6466	0.0531765908400831
246	alpha-hydroxyisovalerate	Amino Acid	Leucine, Isoleucine and Valine Metabolism	-0.3362	-0.6772	0.0047	0.0532557895087081
247	1-methylxanthine	Xenobiotics	Xanthine Metabolism	-0.3184	-0.6413	0.0045	0.0532616548136027
248	arachidonoylcarnitine (C20:4)	Lipid	Fatty Acid Metabolism (Acyl Carnitine, Polyunsaturated)	0.3431	-0.0065	0.6927	0.0544200690367833
249	glycerate	Carbohydrate	Glycolysis, Gluconeogenesis, and Pyruvate Metabolism	0.3291	-0.0066	0.6647	0.0546731890395966
250	cysteinylglycine disulfide*	Amino Acid	Glutathione Metabolism	-0.332	-0.6711	0.007	0.0549277517319171
251	dihomo-linolenoylcarnitine (C20:3n3 or 6)*	Lipid	Fatty Acid Metabolism (Acyl Carnitine, Polyunsaturated)	0.3335	-0.0073	0.6744	0.0551321244309315
252	thyroxine	Amino Acid	Tyrosine Metabolism	-0.3199	-0.6472	0.0074	0.0554090661586197
253	4-allylphenol sulfate	Xenobiotics	Food Component/Plant	0.3169	-0.0081	0.6419	0.0560132228524134
254	N-acetylglutamine	Amino Acid	Glutamate Metabolism	0.3137	-0.0081	0.6355	0.0560495389685325
255	beta-cryptoxanthin	Cofactors and Vitamins	Vitamin A Metabolism	0.3239	-0.0084	0.6562	0.0560674505704198
256	N-oleoylserine	Lipid	Endocannabinoid	0.3157	-0.0083	0.6397	0.0561449716484246
257	3-hydroxyoctanoylcarnitine (1)	Lipid	Fatty Acid Metabolism (Acyl Carnitine, Hydroxy)	0.3211	-0.0092	0.6514	0.0567572604841461
258	oleoyl-oleoyl-glycerol (18:1/18:1) [2]*	Lipid	Diacylglycerol	-0.3158	-0.6414	0.0099	0.057359529462236
259	mannose	Carbohydrate	Fructose, Mannose and Galactose Metabolism	-0.3294	-0.6697	0.0109	0.0578010090970619
260	tetradecadienoate (14:2)*	Lipid	Long Chain Polyunsaturated Fatty Acid (n3 and n6)	0.3187	-0.012	0.6494	0.0588837841897361
261	trans-4-hydroxyproline	Amino Acid	Urea cycle; Arginine and Proline Metabolism	-0.3114	-0.6351	0.0122	0.0593179854793306
262	3-ethylcatechol sulfate (1)	Xenobiotics	Food Component/Plant	-0.3111	-0.6348	0.0127	0.0596512767730595
263	citraconate/glutaconate	Energy	TCA Cycle	-0.3101	-0.634	0.0138	0.0605491136461923
264	ectoine	Xenobiotics	Chemical	0.3158	-0.0143	0.6459	0.0607482667974825
265	gamma-glutamylglycine	Peptide	Gamma-glutamyl Amino Acid	0.331	-0.015	0.6771	0.0607803179044512
266	stearidonate (18:4n3)	Lipid	Long Chain Polyunsaturated Fatty Acid (n3 and n6)	-0.3246	-0.6644	0.0152	0.0611641635645185
267	lithocholate sulfate (1)	Lipid	Secondary Bile Acid Metabolism	0.31	-0.0157	0.6357	0.062115488536577
268	1-(1-enyl-palmitoyl)-2-palmitoleoyl-GPC (P-16:0/16:1)*	Lipid	Plasmalogen	0.3324	-0.0173	0.6822	0.062481120234107
269	behenoylcarnitine (C22)*	Lipid	Fatty Acid Metabolism (Acyl Carnitine, Long Chain Saturated)	-0.3055	-0.6272	0.0162	0.0626853234188798
270	linoleoyl-arachidonoyl-glycerol (18:2/20:4) [1]*	Lipid	Diacylglycerol	-0.307	-0.6304	0.0163	0.0627366752530418
271	N2-acetyl,N6,N6-dimethyllysine	Amino Acid	Lysine Metabolism	0.3073	-0.0164	0.6309	0.0627622077461112
272	N6-acetyllysine	Amino Acid	Lysine Metabolism	0.3076	-0.0172	0.6324	0.0634237936367729
273	spermidine	Amino Acid	Polyamine Metabolism	-0.3092	-0.6361	0.0177	0.0637216458090508
274	N-acetylglucosaminylasparagine	Carbohydrate	Aminosugar Metabolism	-0.3078	-0.6337	0.0182	0.0641890455122757
275	branched-chain, straight-chain, or cyclopropyl 10:1 fatty acid (1)*	Partially Characterized Molecules	Partially Characterized Molecules	0.3196	-0.0195	0.6587	0.0647005816392423
276	butyrylcarnitine (C4)	Lipid	Fatty Acid Metabolism (also BCAA Metabolism)	-0.3064	-0.6318	0.019	0.0649363571158393
277	benzoylcarnitine*	Xenobiotics	Chemical	0.3055	-0.0192	0.6302	0.0651895020965447
278	alanine	Amino Acid	Alanine and Aspartate Metabolism	-0.3035	-0.6291	0.0221	0.0677394550184139
279	2-hydroxybutyrate/2-hydroxyisobutyrate	Amino Acid	Glutathione Metabolism	-0.3045	-0.6313	0.0223	0.067772157957298
280	xanthine	Nucleotide	Purine Metabolism, (Hypo)Xanthine/Inosine containing	-0.3121	-0.6474	0.0231	0.0680104449496855
281	methionine sulfoxide	Amino Acid	Methionine, Cysteine, SAM and Taurine Metabolism	0.3066	-0.023	0.6362	0.0682394390869835
282	caprate (10:0)	Lipid	Medium Chain Fatty Acid	0.3076	-0.0233	0.6384	0.0684429661582519
283	oleoylcholine	Lipid	Fatty Acid Metabolism (Acyl Choline)	-0.3061	-0.6356	0.0233	0.0685513107302374
284	N2-acetyl,N6-methyllysine	Amino Acid	Lysine Metabolism	0.3	-0.024	0.624	0.0695668692275834
285	deoxycholic acid 12-sulfate*	Lipid	Secondary Bile Acid Metabolism	-0.3011	-0.627	0.0248	0.0701566280483977
286	choline phosphate	Lipid	Phospholipid Metabolism	-0.3006	-0.6269	0.0256	0.0709111522480625
287	guanidinoacetate	Amino Acid	Creatine Metabolism	0.3059	-0.0278	0.6397	0.07239032524432
288	threonate	Cofactors and Vitamins	Ascorbate and Aldarate Metabolism	0.3042	-0.028	0.6363	0.0726772821787224
289	4-hydroxychlorothalonil	Xenobiotics	Chemical	0.2949	-0.0298	0.6197	0.0750494975962893
290	tridecenedioate (C13:1-DC)*	Lipid	Fatty Acid, Dicarboxylate	0.2974	-0.0305	0.6254	0.0754063650146697
291	1-palmitoyl-2-arachidonoyl-GPE (16:0/20:4)*	Lipid	Phosphatidylethanolamine (PE)	-0.296	-0.6235	0.0315	0.0764612895093109
292	sphingomyelin (d18:1/22:1, d18:2/22:0, d16:1/24:1)*	Lipid	Sphingomyelins	-0.3189	-0.6722	0.0344	0.0768181128224103
293	glycine	Amino Acid	Glycine, Serine and Threonine Metabolism	0.3229	-0.0356	0.6815	0.0775189233225005
294	3-hydroxyoctanoate	Lipid	Fatty Acid, Monohydroxy	0.292	-0.0325	0.6165	0.0778225590372491
295	gamma-glutamyl-2-aminobutyrate	Peptide	Gamma-glutamyl Amino Acid	0.2893	-0.0326	0.6113	0.0781707032110706
296	N-acetylglucosamine/N-acetylgalactosamine	Carbohydrate	Aminosugar Metabolism	-0.2925	-0.6182	0.0333	0.07841489887338
297	N-acetyltheanine	Xenobiotics	Food Component/Plant	0.2901	-0.0349	0.615	0.0801482073383463
298	homocitrulline	Amino Acid	Urea cycle; Arginine and Proline Metabolism	0.2897	-0.0349	0.6143	0.0802723598256927
299	myristoleoylcarnitine (C14:1)*	Lipid	Fatty Acid Metabolism (Acyl Carnitine, Monounsaturated)	0.2896	-0.0356	0.6149	0.0809290398701625
300	arachidoylcarnitine (C20)*	Lipid	Fatty Acid Metabolism (Acyl Carnitine, Long Chain Saturated)	0.2915	-0.0372	0.6203	0.082188228853443
301	oleoylcarnitine (C18:1)	Lipid	Fatty Acid Metabolism (Acyl Carnitine, Monounsaturated)	0.2898	-0.0377	0.6173	0.0828878430879209
302	gamma-glutamylglutamate	Peptide	Gamma-glutamyl Amino Acid	-0.2991	-0.6373	0.0392	0.083093992554249
303	7-methylguanine	Nucleotide	Purine Metabolism, Guanine containing	-0.2928	-0.6242	0.0386	0.0832767517608507
304	paraxanthine	Xenobiotics	Xanthine Metabolism	-0.2847	-0.6075	0.038	0.0837697673983897
305	indolelactate	Amino Acid	Tryptophan Metabolism	-0.3116	-0.6652	0.042	0.0840916993642919
306	1-carboxyethylleucine	Amino Acid	Leucine, Isoleucine and Valine Metabolism	-0.2991	-0.6398	0.0415	0.0852103805641483
307	nervonoylcarnitine (C24:1)*	Lipid	Fatty Acid Metabolism (Acyl Carnitine, Monounsaturated)	-0.2863	-0.6128	0.0401	0.0855928429832219
308	cholesterol	Lipid	Sterol	-0.2902	-0.6219	0.0415	0.0864224850716865
309	3-methylglutaconate	Amino Acid	Leucine, Isoleucine and Valine Metabolism	-0.2882	-0.6186	0.0422	0.0872809380183555
310	N-delta-acetylornithine	Amino Acid	Urea cycle; Arginine and Proline Metabolism	0.2856	-0.0422	0.6134	0.0876892404064772
311	5-hydroxylysine	Amino Acid	Lysine Metabolism	-0.2887	-0.6201	0.0427	0.0877462632164367
312	margaroylcarnitine (C17)*	Lipid	Fatty Acid Metabolism (Acyl Carnitine, Long Chain Saturated)	0.2819	-0.0422	0.606	0.088266322388478
313	1-lignoceroyl-GPC (24:0)	Lipid	Lysophospholipid	0.2842	-0.0434	0.6118	0.0890236627617459
314	gamma-glutamylcitrulline*	Peptide	Gamma-glutamyl Amino Acid	0.2829	-0.0433	0.6091	0.0891175931353191
315	1-myristoyl-2-palmitoyl-GPC (14:0/16:0)	Lipid	Phosphatidylcholine (PC)	-0.2829	-0.6103	0.0444	0.0902038403534267
316	eicosenedioate (C20:1-DC)*	Lipid	Fatty Acid, Dicarboxylate	0.2762	-0.0511	0.6035	0.0981160308171036
317	beta-hydroxyisovalerate	Amino Acid	Leucine, Isoleucine and Valine Metabolism	-0.2864	-0.626	0.0533	0.0984075632556236
318	valine	Amino Acid	Leucine, Isoleucine and Valine Metabolism	-0.3033	-0.6632	0.0566	0.0985916049473513
319	urate	Nucleotide	Purine Metabolism, (Hypo)Xanthine/Inosine containing	-0.3017	-0.6607	0.0573	0.0994593176940716
320	phenylacetylcarnitine	Peptide	Acetylated Peptides	0.2706	-0.0522	0.5935	0.100395630594689
321	gamma-glutamylphenylalanine	Peptide	Gamma-glutamyl Amino Acid	-0.2883	-0.633	0.0564	0.10112936261254
322	1-oleoyl-GPC (18:1)	Lipid	Lysophospholipid	0.2737	-0.0538	0.6011	0.101410131954488
323	3-indoleglyoxylic acid	Xenobiotics	Food Component/Plant	-0.2754	-0.6052	0.0544	0.101638266188788
324	2,3-dihydroxy-5-methylthio-4-pentenoate (DMTPA)*	Amino Acid	Methionine, Cysteine, SAM and Taurine Metabolism	-0.2951	-0.6493	0.0592	0.102523526177213
325	isobutyrylcarnitine (C4)	Amino Acid	Leucine, Isoleucine and Valine Metabolism	0.2691	-0.0562	0.5944	0.104864266026853
326	5-methylthioadenosine (MTA)	Amino Acid	Polyamine Metabolism	-0.2683	-0.5929	0.0563	0.105264381463956
327	chenodeoxycholate	Lipid	Primary Bile Acid Metabolism	-0.2674	-0.5923	0.0576	0.10683697875275
328	indolepropionate	Amino Acid	Tryptophan Metabolism	0.2697	-0.0583	0.5978	0.107026791950518
329	guaiacol sulfate	Xenobiotics	Benzoate Metabolism	0.2678	-0.0582	0.5939	0.107327647655344
330	glycosyl ceramide (d18:1/20:0, d16:1/22:0)*	Lipid	Hexosylceramides (HCER)	0.2663	-0.0604	0.5931	0.110126658363742
331	3beta-hydroxy-5-cholestenoate	Lipid	Sterol	0.265	-0.0625	0.5925	0.112747820461559
332	isoleucine	Amino Acid	Leucine, Isoleucine and Valine Metabolism	-0.3134	-0.7013	0.0746	0.113348263244579
333	alpha-tocopherol	Cofactors and Vitamins	Tocopherol Metabolism	-0.2586	-0.5797	0.0625	0.114457959050025
334	indoleacetate	Amino Acid	Tryptophan Metabolism	0.2598	-0.0629	0.5826	0.114511999655762
335	1,5-anhydroglucitol (1,5-AG)	Carbohydrate	Glycolysis, Gluconeogenesis, and Pyruvate Metabolism	-0.265	-0.5942	0.0642	0.114544798076463
336	lignoceroylcarnitine (C24)*	Lipid	Fatty Acid Metabolism (Acyl Carnitine, Long Chain Saturated)	-0.2611	-0.5863	0.064	0.115458277439383
337	sphingomyelin (d18:1/20:2, d18:2/20:1, d16:1/22:2)*	Lipid	Sphingomyelins	0.2884	-0.0709	0.6476	0.115639193878441
338	caprylate (8:0)	Lipid	Medium Chain Fatty Acid	0.2636	-0.0649	0.5921	0.115748001293593
339	sphingomyelin (d18:2/24:2)*	Lipid	Sphingomyelins	0.2898	-0.0717	0.6513	0.116047879064982
340	1-(1-enyl-stearoyl)-2-oleoyl-GPE (P-18:0/18:1)	Lipid	Plasmalogen	-0.2565	-0.582	0.069	0.122456884961301
341	myristoleate (14:1n5)	Lipid	Long Chain Monounsaturated Fatty Acid	0.2812	-0.0764	0.6389	0.123181607528632
342	alpha-hydroxycaproate	Lipid	Fatty Acid, Monohydroxy	-0.2538	-0.577	0.0695	0.123860343973023
343	5alpha-pregnan-3beta,20alpha-diol monosulfate (2)	Lipid	Progestin Steroids	0.2585	-0.0709	0.5879	0.124039967246673
344	3-hydroxyoleoylcarnitine	Lipid	Fatty Acid Metabolism (Acyl Carnitine, Hydroxy)	0.2538	-0.0697	0.5772	0.124102608936919
345	glucose	Carbohydrate	Glycolysis, Gluconeogenesis, and Pyruvate Metabolism	-0.2642	-0.6016	0.0732	0.124794413989114
346	ceramide (d18:1/14:0, d16:1/16:0)*	Lipid	Ceramides	-0.2525	-0.575	0.07	0.124853911017335
347	glycosyl-N-stearoyl-sphingosine (d18:1/18:0)	Lipid	Hexosylceramides (HCER)	0.2612	-0.0735	0.5959	0.126148099054536
348	palmitoylcholine	Lipid	Fatty Acid Metabolism (Acyl Choline)	-0.2541	-0.5828	0.0747	0.129764944387628
349	glycocholate	Lipid	Primary Bile Acid Metabolism	-0.2522	-0.579	0.0746	0.130333515842916
350	1-methyl-5-imidazoleacetate	Amino Acid	Histidine Metabolism	0.2513	-0.0745	0.5771	0.13060957300627
351	N,N-dimethylalanine	Amino Acid	Alanine and Aspartate Metabolism	0.2487	-0.0752	0.5726	0.132326482050782
352	sphingomyelin (d18:1/18:1, d18:2/18:0)	Lipid	Sphingomyelins	-0.2672	-0.6158	0.0814	0.132986192799847
353	palmitoleoylcarnitine (C16:1)*	Lipid	Fatty Acid Metabolism (Acyl Carnitine, Monounsaturated)	0.2499	-0.0779	0.5778	0.135063973660528
354	3-methyl catechol sulfate (1)	Xenobiotics	Benzoate Metabolism	-0.2455	-0.5685	0.0775	0.136232563468981
355	5-dodecenoate (12:1n7)	Lipid	Medium Chain Fatty Acid	0.2652	-0.0851	0.6155	0.137775639669735
356	N1-methyladenosine	Nucleotide	Purine Metabolism, Adenine containing	-0.2482	-0.5774	0.081	0.13949250268083
357	inosine	Nucleotide	Purine Metabolism, (Hypo)Xanthine/Inosine containing	-0.2501	-0.582	0.0818	0.139658098854973
358	1-palmitoleoyl-GPC (16:1)*	Lipid	Lysophospholipid	-0.2468	-0.5754	0.0818	0.140954118999897
359	1-(1-enyl-palmitoyl)-2-oleoyl-GPE (P-16:0/18:1)*	Lipid	Plasmalogen	-0.2438	-0.569	0.0813	0.141573297153925
360	sphingomyelin (d18:1/24:1, d18:2/24:0)*	Lipid	Sphingomyelins	-0.2502	-0.5846	0.0841	0.142382685008018
361	taurodeoxycholate	Lipid	Secondary Bile Acid Metabolism	-0.2421	-0.5657	0.0816	0.142642665274842
362	3-hydroxyisobutyrate	Amino Acid	Leucine, Isoleucine and Valine Metabolism	-0.2408	-0.5629	0.0813	0.142739792903306
363	4-methoxyphenol sulfate	Amino Acid	Tyrosine Metabolism	0.2408	-0.0828	0.5644	0.144601562683978
364	linolenoylcarnitine (C18:3)*	Lipid	Fatty Acid Metabolism (Acyl Carnitine, Polyunsaturated)	0.2457	-0.0845	0.5759	0.144743166467054
365	palmitoyl-linoleoyl-glycerol (16:0/18:2) [2]*	Lipid	Diacylglycerol	-0.2413	-0.5665	0.0839	0.145803882449537
366	kynurenate	Amino Acid	Tryptophan Metabolism	-0.2464	-0.5799	0.0871	0.147477485217812
367	3-methylglutarylcarnitine (2)	Amino Acid	Leucine, Isoleucine and Valine Metabolism	-0.2467	-0.5807	0.0873	0.147620359147519
368	3-hydroxydecanoate	Lipid	Fatty Acid, Monohydroxy	0.2393	-0.0847	0.5633	0.14764683738349
369	androstenediol (3beta,17beta) monosulfate (2)	Lipid	Androgenic Steroids	-0.2393	-0.5639	0.0852	0.148347308532714
370	methyl-4-hydroxybenzoate sulfate	Xenobiotics	Benzoate Metabolism	0.2586	-0.0928	0.6101	0.149111677468814
371	biliverdin	Cofactors and Vitamins	Hemoglobin and Porphyrin Metabolism	0.245	-0.089	0.5791	0.150469416823212
372	homovanillate (HVA)	Amino Acid	Tyrosine Metabolism	0.2393	-0.0884	0.567	0.152318803616009
373	valylleucine	Peptide	Dipeptide	0.2347	-0.0867	0.5562	0.15232318974276
374	pregnenediol disulfate (C21H34O8S2)*	Lipid	Pregnenolone Steroids	-0.2683	-0.6364	0.0997	0.152951459309632
375	glycochenodeoxycholate glucuronide (1)	Lipid	Primary Bile Acid Metabolism	-0.2473	-0.5867	0.0921	0.153156632022489
376	taurochenodeoxycholate	Lipid	Primary Bile Acid Metabolism	-0.236	-0.5607	0.0886	0.154125910138687
377	1-palmitoyl-2-linoleoyl-GPC (16:0/18:2)	Lipid	Phosphatidylcholine (PC)	-0.2386	-0.5695	0.0923	0.157611046329783
378	1-stearoyl-2-oleoyl-GPI (18:0/18:1)*	Lipid	Phosphatidylinositol (PI)	-0.234	-0.5593	0.0914	0.158666004054542
379	3-hydroxyhexanoate	Lipid	Fatty Acid, Monohydroxy	0.2315	-0.0913	0.5544	0.159834809126874
380	1-palmitoyl-2-linoleoyl-GPE (16:0/18:2)	Lipid	Phosphatidylethanolamine (PE)	-0.2335	-0.5594	0.0924	0.160214137596975
381	tricosanoyl sphingomyelin (d18:1/23:0)*	Lipid	Sphingomyelins	-0.2459	-0.5915	0.0996	0.162960219959304
382	linoleoylcholine*	Lipid	Fatty Acid Metabolism (Acyl Choline)	-0.2356	-0.567	0.0959	0.163526678104162
383	glycosyl-N-behenoyl-sphingadienine (d18:2/22:0)*	Lipid	Hexosylceramides (HCER)	0.2266	-0.0934	0.5465	0.165086260919396
384	N6,N6-dimethyllysine	Amino Acid	Lysine Metabolism	0.2291	-0.0948	0.5531	0.165582704545392
385	2,3-dihydroxyisovalerate	Xenobiotics	Food Component/Plant	-0.2296	-0.5548	0.0956	0.166401585752356
386	pregnenetriol sulfate*	Lipid	Pregnenolone Steroids	-0.2654	-0.6416	0.1108	0.166683166541086
387	5-acetylamino-6-amino-3-methyluracil	Xenobiotics	Xanthine Metabolism	-0.2273	-0.5502	0.0955	0.16753794478092
388	pentadecanoate (15:0)	Lipid	Long Chain Saturated Fatty Acid	0.2343	-0.0986	0.5671	0.167658380295028
389	2-hydroxystearate	Lipid	Fatty Acid, Monohydroxy	-0.2285	-0.5538	0.0968	0.168599763170303
390	hydroxy-N6,N6,N6-trimethyllysine*	Amino Acid	Lysine Metabolism	-0.229	-0.5598	0.1017	0.1746430113954
391	ergothioneine	Xenobiotics	Food Component/Plant	0.2236	-0.0996	0.5469	0.174987160428187
392	uridine	Nucleotide	Pyrimidine Metabolism, Uracil containing	0.2257	-0.1019	0.5534	0.176904701937134
393	myristoyl dihydrosphingomyelin (d18:0/14:0)*	Lipid	Dihydrosphingomyelins	-0.2347	-0.5777	0.1082	0.179686567101483
394	sphingomyelin (d18:1/17:0, d17:1/18:0, d19:1/16:0)	Lipid	Sphingomyelins	0.2308	-0.1086	0.5702	0.182545112523665
395	glucuronate	Carbohydrate	Aminosugar Metabolism	-0.2223	-0.5499	0.1053	0.183529222587641
396	1-methylurate	Xenobiotics	Xanthine Metabolism	-0.2216	-0.5483	0.105	0.183541569889638
397	2-oxoarginine*	Amino Acid	Urea cycle; Arginine and Proline Metabolism	-0.2269	-0.5622	0.1085	0.184795666498992
398	N-acetylphenylalanine	Amino Acid	Phenylalanine Metabolism	-0.2268	-0.562	0.1084	0.184818455077162
399	dihydrocaffeate sulfate (2)	Xenobiotics	Food Component/Plant	0.2187	-0.1055	0.5428	0.186083415685292
400	pregnanediol-3-glucuronide	Lipid	Progestin Steroids	0.2224	-0.1074	0.5522	0.186136787731852
401	cytidine	Nucleotide	Pyrimidine Metabolism, Cytidine containing	-0.2188	-0.5442	0.1067	0.187643013856709
402	ceramide (d18:2/24:1, d18:1/24:2)*	Lipid	Ceramides	-0.2168	-0.5393	0.1058	0.187697298824113
403	17alpha-hydroxypregnanolone glucuronide	Lipid	Pregnenolone Steroids	-0.2726	-0.6792	0.1341	0.188904810041492
404	gamma-glutamylleucine	Peptide	Gamma-glutamyl Amino Acid	-0.2575	-0.6417	0.1268	0.189037965453368
405	5-oxoproline	Amino Acid	Glutathione Metabolism	0.2158	-0.1082	0.5398	0.191598821088447
406	3-hydroxydodecanedioate*	Lipid	Fatty Acid, Dicarboxylate	0.2171	-0.1095	0.5438	0.192542712372018
407	picolinate	Amino Acid	Tryptophan Metabolism	0.2191	-0.1107	0.5489	0.192791662774144
408	10-undecenoate (11:1n1)	Lipid	Medium Chain Fatty Acid	0.215	-0.1092	0.5391	0.193584099203539
409	dodecanedioate (C12-DC)	Lipid	Fatty Acid, Dicarboxylate	0.213	-0.1109	0.5369	0.197438390493437
410	N2,N2-dimethylguanosine	Nucleotide	Purine Metabolism, Guanine containing	-0.2185	-0.5519	0.115	0.198995174016891
411	laurylcarnitine (C12)	Lipid	Fatty Acid Metabolism (Acyl Carnitine, Medium Chain)	0.2144	-0.1128	0.5417	0.199016937962402
412	cis-4-decenoylcarnitine (C10:1)	Lipid	Fatty Acid Metabolism (Acyl Carnitine, Monounsaturated)	0.2134	-0.1124	0.5392	0.199074335037473
413	formiminoglutamate	Amino Acid	Histidine Metabolism	-0.2764	-0.699	0.1462	0.199872609015987
414	deoxycholic acid glucuronide	Lipid	Secondary Bile Acid Metabolism	-0.2154	-0.5475	0.1168	0.203685547640457
415	leucine	Amino Acid	Leucine, Isoleucine and Valine Metabolism	-0.2476	-0.6353	0.1401	0.210688124093854
416	1-stearoyl-2-arachidonoyl-GPI (18:0/20:4)	Lipid	Phosphatidylinositol (PI)	-0.2066	-0.5319	0.1187	0.213167677589391
417	1H-indole-7-acetic acid	Xenobiotics	Bacterial/Fungal	0.2068	-0.12	0.5337	0.214839307401065
418	hexadecenedioate (C16:1-DC)*	Lipid	Fatty Acid, Dicarboxylate	0.2054	-0.1193	0.5301	0.214970445719231
419	3beta,7alpha-dihydroxy-5-cholestenoate	Lipid	Sterol	0.2044	-0.12	0.5289	0.216721356861387
420	4-methylcatechol sulfate	Xenobiotics	Benzoate Metabolism	0.203	-0.1224	0.5284	0.221347176806457
421	sphingomyelin (d18:2/21:0, d16:2/23:0)*	Lipid	Sphingomyelins	-0.2371	-0.6182	0.144	0.222580726196457
422	glutarate (C5-DC)	Lipid	Fatty Acid, Dicarboxylate	0.2021	-0.1235	0.5277	0.223671899260268
423	3-methyl-2-oxobutyrate	Amino Acid	Leucine, Isoleucine and Valine Metabolism	-0.2114	-0.5533	0.1305	0.225439166088539
424	hydroxypalmitoyl sphingomyelin (d18:1/16:0(OH))**	Lipid	Sphingomyelins	0.2092	-0.133	0.5515	0.230827415244822
425	adenosine 3',5'-cyclic monophosphate (cAMP)	Nucleotide	Purine Metabolism, Adenine containing	0.1984	-0.1268	0.5236	0.231792155760139
426	3-carboxy-4-methyl-5-propyl-2-furanpropanoate (CMPF)	Lipid	Fatty Acid, Dicarboxylate	-0.2002	-0.5286	0.1282	0.232082287545691
427	taurocholate	Lipid	Primary Bile Acid Metabolism	-0.1955	-0.5193	0.1283	0.236576441452329
428	laurate (12:0)	Lipid	Medium Chain Fatty Acid	0.2045	-0.1343	0.5432	0.236710547447678
429	1-methyl-4-imidazoleacetate	Amino Acid	Histidine Metabolism	-0.1987	-0.5285	0.1311	0.237564452012241
430	arachidonate (20:4n6)	Lipid	Long Chain Polyunsaturated Fatty Acid (n3 and n6)	-0.1971	-0.5264	0.1321	0.240525818182954
431	4-methylhexanoylglutamine	Lipid	Fatty Acid Metabolism (Acyl Glutamine)	0.1929	-0.131	0.5168	0.242975364179158
432	cholesterol sulfate	Lipid	Sterol	-0.2071	-0.5557	0.1415	0.244235871885685
433	gamma-glutamylmethionine	Peptide	Gamma-glutamyl Amino Acid	0.2017	-0.1395	0.5428	0.246566100598543
434	sphingomyelin (d17:2/16:0, d18:2/15:0)*	Lipid	Sphingomyelins	-0.2196	-0.5925	0.1533	0.248407567364341
435	mannonate*	Xenobiotics	Food Component/Plant	-0.1962	-0.5295	0.1371	0.248484148007877
436	3-methylxanthine	Xenobiotics	Xanthine Metabolism	-0.1896	-0.5126	0.1335	0.249997570621504
437	theobromine	Xenobiotics	Xanthine Metabolism	-0.1887	-0.5109	0.1335	0.250990030513964
438	taurochenodeoxycholic acid 3-sulfate	Lipid	Secondary Bile Acid Metabolism	0.1887	-0.1354	0.5128	0.253761540826743
439	N6-methyllysine	Amino Acid	Lysine Metabolism	0.1863	-0.1371	0.5098	0.258802599004265
440	glycosyl-N-palmitoyl-sphingosine (d18:1/16:0)	Lipid	Hexosylceramides (HCER)	0.1856	-0.1392	0.5104	0.262536277583299
441	hydroxy-CMPF*	Lipid	Fatty Acid, Dicarboxylate	0.187	-0.1408	0.5148	0.26340705225593
442	quinate	Xenobiotics	Food Component/Plant	-0.184	-0.5077	0.1398	0.265285474731962
443	cis-4-decenoate (10:1n6)*	Lipid	Medium Chain Fatty Acid	0.1824	-0.1388	0.5035	0.265566976521002
444	ceramide (d18:1/17:0, d17:1/18:0)*	Lipid	Ceramides	-0.182	-0.5038	0.1398	0.267617500413324
445	dimethyl sulfone	Xenobiotics	Chemical	0.1805	-0.1419	0.503	0.272386542622259
446	1-palmitoylglycerol (16:0)	Lipid	Monoacylglycerol	-0.1815	-0.5063	0.1434	0.273486237351598
447	imidazole lactate	Amino Acid	Histidine Metabolism	0.1826	-0.1443	0.5096	0.273505982860553
448	carnitine	Lipid	Carnitine Metabolism	-0.1821	-0.5112	0.147	0.277976055113698
449	dihomo-linolenate (20:3n3 or n6)	Lipid	Long Chain Polyunsaturated Fatty Acid (n3 and n6)	-0.1834	-0.5154	0.1486	0.278816887689895
450	gamma-glutamyltryptophan	Peptide	Gamma-glutamyl Amino Acid	0.1791	-0.1456	0.5039	0.279550915432372
451	adenine	Nucleotide	Purine Metabolism, Adenine containing	-0.1761	-0.4953	0.1432	0.279579835195001
452	N-acetylhomocitrulline	Amino Acid	Urea cycle; Arginine and Proline Metabolism	0.1768	-0.1459	0.4995	0.282851818069123
453	2-oleoylglycerol (18:1)	Lipid	Monoacylglycerol	-0.1768	-0.5005	0.1469	0.284378524832693
454	1-oleoyl-GPE (18:1)	Lipid	Lysophospholipid	-0.1798	-0.5096	0.1499	0.285027383374172
455	orotidine	Nucleotide	Pyrimidine Metabolism, Orotate containing	-0.1863	-0.5281	0.1554	0.285125506692916
456	N-palmitoyl-heptadecasphingosine (d17:1/16:0)*	Lipid	Ceramides	-0.1775	-0.5031	0.1481	0.285130655923968
457	3-hydroxystachydrine*	Xenobiotics	Food Component/Plant	0.1766	-0.1473	0.5004	0.285192939591535
458	1-palmitoyl-GPG (16:0)*	Lipid	Lysophospholipid	-0.1774	-0.5042	0.1495	0.287383466989847
459	tetradecadienedioate (C14:2-DC)*	Lipid	Fatty Acid, Dicarboxylate	0.1793	-0.1521	0.5107	0.288912229147137
460	azelate (C9-DC)	Lipid	Fatty Acid, Dicarboxylate	0.1859	-0.1578	0.5297	0.289010697758986
461	perfluorooctanesulfonate (PFOS)	Xenobiotics	Chemical	-0.1898	-0.5425	0.1628	0.29129306407517
462	decanoylcarnitine (C10)	Lipid	Fatty Acid Metabolism (Acyl Carnitine, Medium Chain)	0.1752	-0.1508	0.5011	0.292073277905303
463	lyxonate	Carbohydrate	Pentose Metabolism	0.1711	-0.1495	0.4918	0.295464331619651
464	perfluorooctanoate (PFOA)	Xenobiotics	Chemical	-0.1752	-0.5063	0.1559	0.29962975403292
465	dehydroepiandrosterone sulfate (DHEA-S)	Lipid	Androgenic Steroids	-0.1837	-0.5344	0.167	0.304533838560476
466	docosapentaenoate (n3 DPA; 22:5n3)	Lipid	Long Chain Polyunsaturated Fatty Acid (n3 and n6)	-0.1748	-0.5089	0.1593	0.305090381543589
467	1-palmitoyl-GPE (16:0)	Lipid	Lysophospholipid	0.1713	-0.1567	0.4993	0.305919125492283
468	sphingomyelin (d18:1/21:0, d17:1/22:0, d16:1/23:0)*	Lipid	Sphingomyelins	-0.1806	-0.5271	0.1659	0.306848088163538
469	vanillylmandelate (VMA)	Amino Acid	Tyrosine Metabolism	-0.1718	-0.5039	0.1602	0.310264835370378
470	1,2-dipalmitoyl-GPC (16:0/16:0)	Lipid	Phosphatidylcholine (PC)	0.1684	-0.1571	0.494	0.31052355939314
471	4-ethylphenylsulfate	Xenobiotics	Benzoate Metabolism	0.1675	-0.1565	0.4915	0.310863738125357
472	sarcosine	Amino Acid	Glycine, Serine and Threonine Metabolism	0.1648	-0.1584	0.4881	0.317457091011095
473	glutamine conjugate of C7H12O2*	Partially Characterized Molecules	Partially Characterized Molecules	0.1644	-0.1606	0.4895	0.321314786383597
474	fructose	Carbohydrate	Fructose, Mannose and Galactose Metabolism	-0.1641	-0.4894	0.1612	0.322780585746576
475	2-aminooctanoate	Lipid	Fatty Acid, Amino	0.1643	-0.1615	0.49	0.322896651755942
476	N-acetylputrescine	Amino Acid	Polyamine Metabolism	-0.1641	-0.4901	0.1619	0.32375921291613
477	4-hydroxyphenylacetate	Amino Acid	Phenylalanine Metabolism	0.1654	-0.1632	0.4939	0.323786919740118
478	stearoyl sphingomyelin (d18:1/18:0)	Lipid	Sphingomyelins	-0.1657	-0.4961	0.1647	0.325639709437455
479	3-(3-hydroxyphenyl)propionate	Xenobiotics	Benzoate Metabolism	-0.161	-0.4845	0.1624	0.329115964999771
480	uracil	Nucleotide	Pyrimidine Metabolism, Uracil containing	-0.1619	-0.4901	0.1662	0.333329770753172
481	3-(3-amino-3-carboxypropyl)uridine*	Nucleotide	Pyrimidine Metabolism, Uracil containing	-0.1635	-0.4955	0.1686	0.334532660445305
482	oleoyl ethanolamide	Lipid	Endocannabinoid	-0.1614	-0.4907	0.1679	0.336652528165801
483	oleoyl-linoleoyl-glycerol (18:1/18:2) [2]	Lipid	Diacylglycerol	-0.1602	-0.4872	0.1668	0.336913910319306
484	phytanate	Xenobiotics	Food Component/Plant	0.1586	-0.1655	0.4828	0.337425457792486
485	1-carboxyethylvaline	Amino Acid	Leucine, Isoleucine and Valine Metabolism	-0.1637	-0.4986	0.1712	0.337884283887339
486	arabitol/xylitol	Carbohydrate	Pentose Metabolism	-0.1596	-0.4862	0.1671	0.338205744833321
487	1-oleoyl-2-linoleoyl-GPE (18:1/18:2)*	Lipid	Phosphatidylethanolamine (PE)	-0.1589	-0.4845	0.1668	0.338928626338729
488	EDTA	Xenobiotics	Chemical	0.1632	-0.1718	0.4982	0.339541599425577
489	5alpha-androstan-3alpha,17beta-diol monosulfate (2)	Lipid	Androgenic Steroids	0.258	-0.2733	0.7894	0.341073981281111
490	andro steroid monosulfate C19H28O6S (1)*	Lipid	Androgenic Steroids	-0.1645	-0.5041	0.1751	0.342433735793323
491	fructosyllysine	Amino Acid	Lysine Metabolism	-0.1564	-0.4801	0.1673	0.343483635016917
492	deoxycarnitine	Lipid	Carnitine Metabolism	0.1734	-0.1873	0.5341	0.345984143055714
493	pyrraline	Xenobiotics	Food Component/Plant	-0.1532	-0.4731	0.1668	0.347975469335783
494	4-hydroxyhippurate	Xenobiotics	Benzoate Metabolism	0.1556	-0.1697	0.4809	0.34839091902768
495	octanoylcarnitine (C8)	Lipid	Fatty Acid Metabolism (Acyl Carnitine, Medium Chain)	0.1551	-0.1705	0.4806	0.350402562485748
496	dimethylglycine	Amino Acid	Glycine, Serine and Threonine Metabolism	0.1587	-0.1752	0.4926	0.351381858347587
497	N-acetylarginine	Amino Acid	Urea cycle; Arginine and Proline Metabolism	0.1543	-0.1707	0.4792	0.352040793342613
498	isovalerylglycine	Amino Acid	Leucine, Isoleucine and Valine Metabolism	0.1536	-0.1714	0.4786	0.354200236011036
499	myristate (14:0)	Lipid	Long Chain Saturated Fatty Acid	0.1601	-0.1792	0.4993	0.355005591040806
500	ribonate	Carbohydrate	Pentose Metabolism	-0.1494	-0.4681	0.1694	0.358381796438917
501	androstenediol (3alpha, 17alpha) monosulfate (2)	Lipid	Androgenic Steroids	0.1647	-0.1869	0.5164	0.358510580872909
502	dihomo-linolenoyl-choline	Lipid	Fatty Acid Metabolism (Acyl Choline)	-0.1503	-0.476	0.1755	0.36589989359393
503	1-carboxyethylhistidine	Amino Acid	Histidine Metabolism	-0.1496	-0.4742	0.1751	0.366486913215967
504	N-formylanthranilic acid	Amino Acid	Tryptophan Metabolism	0.1514	-0.1773	0.4801	0.366498768676431
505	4-chlorobenzoic acid	Xenobiotics	Chemical	0.1492	-0.1748	0.4732	0.366611986809255
506	3-methylcrotonylglycine	Amino Acid	Leucine, Isoleucine and Valine Metabolism	0.1508	-0.1787	0.4803	0.36962227611206
507	hypoxanthine	Nucleotide	Purine Metabolism, (Hypo)Xanthine/Inosine containing	-0.1493	-0.4763	0.1777	0.370772840388668
508	choline	Lipid	Phospholipid Metabolism	-0.1511	-0.4842	0.182	0.37389677207526
509	N-methyltaurine	Amino Acid	Methionine, Cysteine, SAM and Taurine Metabolism	0.1465	-0.177	0.4699	0.374666012969358
510	glutarylcarnitine (C5-DC)	Amino Acid	Lysine Metabolism	0.147	-0.1783	0.4723	0.375708210402186
511	1-palmitoyl-2-docosahexaenoyl-GPE (16:0/22:6)*	Lipid	Phosphatidylethanolamine (PE)	-0.1494	-0.4818	0.1831	0.378453230947302
512	N-acetylcarnosine	Amino Acid	Histidine Metabolism	-0.1926	-0.6215	0.2363	0.37864323794557
513	3-hydroxypyridine sulfate	Xenobiotics	Chemical	-0.1451	-0.4688	0.1786	0.379657307592191
514	2,3-dihydroxypyridine	Xenobiotics	Food Component/Plant	-0.1448	-0.4681	0.1786	0.380200868048032
515	branched-chain, straight-chain, or cyclopropyl 12:1 fatty acid*	Partially Characterized Molecules	Partially Characterized Molecules	0.1459	-0.1812	0.473	0.381789182306541
516	heptenedioate (C7:1-DC)*	Lipid	Fatty Acid, Dicarboxylate	0.1445	-0.18	0.4691	0.382572636747146
517	epiandrosterone sulfate	Lipid	Androgenic Steroids	0.1547	-0.193	0.5023	0.383171564828583
518	threonine	Amino Acid	Glycine, Serine and Threonine Metabolism	0.1442	-0.1804	0.4688	0.38392094831683
519	docosahexaenoylcarnitine (C22:6)*	Lipid	Fatty Acid Metabolism (Acyl Carnitine, Polyunsaturated)	0.1444	-0.1808	0.4696	0.384002608920417
520	phenol sulfate	Amino Acid	Tyrosine Metabolism	-0.1436	-0.4678	0.1805	0.385085023797296
521	betaine	Amino Acid	Glycine, Serine and Threonine Metabolism	0.1489	-0.1878	0.4857	0.385965104547204
522	1-linoleoyl-GPG (18:2)*	Lipid	Lysophospholipid	-0.1442	-0.4704	0.1819	0.38599933288112
523	16a-hydroxy DHEA 3-sulfate	Lipid	Androgenic Steroids	-0.1488	-0.4859	0.1883	0.386784131508556
524	palmitoyl sphingomyelin (d18:1/16:0)	Lipid	Sphingomyelins	0.1485	-0.1888	0.4858	0.387956999086644
525	16-hydroxypalmitate	Lipid	Fatty Acid, Monohydroxy	0.1426	-0.182	0.4672	0.389053729441982
526	allantoin	Nucleotide	Purine Metabolism, (Hypo)Xanthine/Inosine containing	0.1429	-0.1855	0.4713	0.393526221672296
527	sebacate (C10-DC)	Lipid	Fatty Acid, Dicarboxylate	0.1446	-0.1886	0.4778	0.394895352946185
528	gamma-glutamylalanine	Peptide	Gamma-glutamyl Amino Acid	0.1396	-0.1827	0.462	0.395837433653427
529	butyrylglycine	Lipid	Fatty Acid Metabolism (also BCAA Metabolism)	0.1416	-0.1854	0.4687	0.395935129464587
530	3-methoxycatechol sulfate (1)	Xenobiotics	Benzoate Metabolism	0.14	-0.1838	0.4639	0.396701097264293
531	lactosyl-N-behenoyl-sphingosine (d18:1/22:0)*	Lipid	Lactosylceramides (LCER)	0.1403	-0.1875	0.4681	0.40141874886436
532	thioproline	Xenobiotics	Chemical	-0.1414	-0.4795	0.1968	0.412487191389964
533	pentose acid*	Partially Characterized Molecules	Partially Characterized Molecules	0.137	-0.1908	0.4649	0.412602889435586
534	1-methyl-5-imidazolelactate	Amino Acid	Histidine Metabolism	-0.1367	-0.4639	0.1905	0.412817125063389
535	1-linoleoyl-2-arachidonoyl-GPC (18:2/20:4n6)*	Lipid	Phosphatidylcholine (PC)	0.1379	-0.1926	0.4683	0.413393036985326
536	isovalerate (i5:0)	Amino Acid	Leucine, Isoleucine and Valine Metabolism	-0.1399	-0.4762	0.1964	0.414851463406061
537	sphingomyelin (d17:1/16:0, d18:1/15:0, d16:1/17:0)*	Lipid	Sphingomyelins	0.1403	-0.2009	0.4814	0.420218803794718
538	glycochenodeoxycholate	Lipid	Primary Bile Acid Metabolism	-0.1339	-0.4597	0.1919	0.420505900818879
539	dopamine 3-O-sulfate	Amino Acid	Tyrosine Metabolism	-0.1314	-0.4556	0.1929	0.426988336159036
540	N-formylmethionine	Amino Acid	Methionine, Cysteine, SAM and Taurine Metabolism	0.1323	-0.1945	0.4591	0.427428311224664
541	S-adenosylhomocysteine (SAH)	Amino Acid	Methionine, Cysteine, SAM and Taurine Metabolism	-0.1337	-0.468	0.2005	0.432908250721467
542	1,2-dilinoleoyl-GPC (18:2/18:2)	Lipid	Phosphatidylcholine (PC)	0.1333	-0.2029	0.4695	0.437063369398632
543	pipecolate	Amino Acid	Lysine Metabolism	-0.1286	-0.4534	0.1962	0.437751810566885
544	myristoylcarnitine (C14)	Lipid	Fatty Acid Metabolism (Acyl Carnitine, Long Chain Saturated)	0.1288	-0.1986	0.4563	0.440521123319521
545	levulinate (4-oxovalerate)	Xenobiotics	Food Component/Plant	-0.1262	-0.4517	0.1994	0.447389355449058
546	2-hydroxyglutarate	Lipid	Fatty Acid, Dicarboxylate	-0.129	-0.4631	0.2051	0.448991686383369
547	tryptophan betaine	Amino Acid	Tryptophan Metabolism	0.1249	-0.2	0.4498	0.451083532639393
548	3-bromo-5-chloro-2,6-dihydroxybenzoic acid*	Xenobiotics	Chemical	0.1248	-0.2002	0.4498	0.451611097788547
549	2-aminophenol sulfate	Xenobiotics	Food Component/Plant	0.1242	-0.1996	0.4481	0.452066514569439
550	tiglylcarnitine (C5:1-DC)	Amino Acid	Leucine, Isoleucine and Valine Metabolism	0.1255	-0.202	0.453	0.452543606960919
551	N4-acetylcytidine	Nucleotide	Pyrimidine Metabolism, Cytidine containing	0.1237	-0.1995	0.4469	0.453187454643317
552	sphingomyelin (d18:2/16:0, d18:1/16:1)*	Lipid	Sphingomyelins	-0.1334	-0.4852	0.2183	0.457141808517243
553	adrenate (22:4n6)	Lipid	Long Chain Polyunsaturated Fatty Acid (n3 and n6)	-0.1247	-0.4537	0.2042	0.457226021881917
554	2-hydroxyhippurate (salicylurate)	Xenobiotics	Benzoate Metabolism	0.1233	-0.202	0.4485	0.457448510427125
555	3-hydroxylaurate	Lipid	Fatty Acid, Monohydroxy	0.1229	-0.202	0.4478	0.458379319527083
556	N2,N5-diacetylornithine	Amino Acid	Urea cycle; Arginine and Proline Metabolism	0.1243	-0.2045	0.4531	0.458566716594193
557	ascorbic acid 2-sulfate	Cofactors and Vitamins	Ascorbate and Aldarate Metabolism	0.1242	-0.2053	0.4537	0.460021844838372
558	1-linoleoylglycerol (18:2)	Lipid	Monoacylglycerol	-0.1226	-0.4488	0.2036	0.461370789348479
559	tartronate (hydroxymalonate)	Xenobiotics	Food Component/Plant	0.1278	-0.2134	0.469	0.462654521026637
560	eugenol sulfate	Xenobiotics	Food Component/Plant	0.1204	-0.2031	0.444	0.465593433366425
561	arabonate/xylonate	Carbohydrate	Pentose Metabolism	-0.1215	-0.4488	0.2059	0.466999794811247
562	2-aminoheptanoate	Lipid	Fatty Acid, Amino	-0.1213	-0.4492	0.2066	0.468331530498829
563	3-hydroxyadipate	Lipid	Fatty Acid, Dicarboxylate	0.1207	-0.2065	0.4478	0.469633208767855
564	alpha-ketobutyrate	Amino Acid	Methionine, Cysteine, SAM and Taurine Metabolism	-0.1194	-0.4431	0.2043	0.469728714342052
565	undecenoylcarnitine (C11:1)	Lipid	Fatty Acid Metabolism (Acyl Carnitine, Monounsaturated)	0.1196	-0.2072	0.4464	0.473055902178008
566	histidine betaine (hercynine)*	Xenobiotics	Food Component/Plant	0.1182	-0.206	0.4423	0.474762641004614
567	N6-carbamoylthreonyladenosine	Nucleotide	Purine Metabolism, Adenine containing	-0.1203	-0.4504	0.2098	0.474967315494177
568	5alpha-androstan-3alpha,17beta-diol monosulfate (1)	Lipid	Androgenic Steroids	-0.123	-0.4628	0.2167	0.477724783847851
569	9,10-DiHOME	Lipid	Fatty Acid, Dihydroxy	0.1187	-0.2094	0.4468	0.478304493312537
570	4-hydroxyphenylacetylglutamine	Peptide	Acetylated Peptides	0.1185	-0.2092	0.4461	0.478358559996957
571	hexadecadienoate (16:2n6)	Lipid	Long Chain Polyunsaturated Fatty Acid (n3 and n6)	0.1242	-0.2212	0.4696	0.480821648399537
572	docosadienoate (22:2n6)	Lipid	Long Chain Polyunsaturated Fatty Acid (n3 and n6)	-0.1166	-0.4443	0.2111	0.485409966455765
573	alpha-ketoglutarate	Energy	TCA Cycle	0.1141	-0.2081	0.4364	0.487455029561051
574	1-ribosyl-imidazoleacetate*	Amino Acid	Histidine Metabolism	0.1167	-0.2132	0.4467	0.488014761420108
575	erythronate*	Carbohydrate	Aminosugar Metabolism	-0.1163	-0.4477	0.2151	0.491558729883926
576	5alpha-androstan-3beta,17beta-diol disulfate	Lipid	Androgenic Steroids	-0.1376	-0.5309	0.2556	0.492653776399255
577	citrulline	Amino Acid	Urea cycle; Arginine and Proline Metabolism	0.114	-0.2126	0.4407	0.493621837711103
578	4-hydroxy-2-oxoglutaric acid	Lipid	Fatty Acid, Dicarboxylate	0.1142	-0.2137	0.4421	0.494803928110745
579	(3S)-3-{[(3R)-3-hydroxybutanoyl]oxy}-4-(trimethylammonio)butanoate	Lipid	Fatty Acid Metabolism (Acyl Carnitine, Hydroxy)	0.1135	-0.2126	0.4396	0.494911537485199
580	8-methoxykynurenate	Amino Acid	Tryptophan Metabolism	-0.1141	-0.4428	0.2147	0.496402026149334
581	N-acetyl-2-aminooctanoate*	Lipid	Fatty Acid, Amino	0.1122	-0.2152	0.4396	0.501814280816759
582	cholate	Lipid	Primary Bile Acid Metabolism	-0.1119	-0.4387	0.2149	0.501955616666783
583	taurodeoxycholic acid 3-sulfate	Lipid	Secondary Bile Acid Metabolism	0.1109	-0.2131	0.4348	0.502336678517115
584	acetylcarnitine (C2)	Lipid	Fatty Acid Metabolism (Acyl Carnitine, Short Chain)	0.1107	-0.2144	0.4358	0.504462916575167
585	1-methylhistidine	Amino Acid	Histidine Metabolism	-0.1126	-0.444	0.2188	0.505482477297177
586	phenylalanine	Amino Acid	Phenylalanine Metabolism	-0.1127	-0.4447	0.2193	0.505750680072497
587	3-methyl-2-oxovalerate	Amino Acid	Leucine, Isoleucine and Valine Metabolism	-0.1285	-0.5089	0.2518	0.507701939711632
588	12,13-DiHOME	Lipid	Fatty Acid, Dihydroxy	0.1109	-0.22	0.4419	0.511051030181088
589	glycerol	Lipid	Glycerolipid Metabolism	0.1208	-0.2396	0.4813	0.511065409651261
590	1-stearoyl-2-docosahexaenoyl-GPC (18:0/22:6)	Lipid	Phosphatidylcholine (PC)	-0.109	-0.4358	0.2178	0.513091577016912
591	N-acetylglutamate	Amino Acid	Glutamate Metabolism	-0.1106	-0.4423	0.221	0.513192925479143
592	gamma-glutamyl-alpha-lysine	Peptide	Gamma-glutamyl Amino Acid	0.109	-0.2194	0.4374	0.515189739521118
593	3-amino-2-piperidone	Amino Acid	Urea cycle; Arginine and Proline Metabolism	0.1069	-0.2213	0.4351	0.523204553338984
594	palmitoyl dihydrosphingomyelin (d18:0/16:0)*	Lipid	Dihydrosphingomyelins	-0.1103	-0.4494	0.2287	0.523468649914984
595	2-ketocaprylate	Amino Acid	Leucine, Isoleucine and Valine Metabolism	-0.1054	-0.4324	0.2215	0.527157386789257
596	3-formylindole	Xenobiotics	Food Component/Plant	-0.1117	-0.4611	0.2376	0.530696215775522
597	N-stearoyltaurine	Lipid	Endocannabinoid	0.104	-0.2216	0.4296	0.531160110295216
598	glutamine conjugate of C6H10O2 (2)*	Partially Characterized Molecules	Partially Characterized Molecules	0.1033	-0.2217	0.4283	0.533271932549887
599	pregnenolone sulfate	Lipid	Pregnenolone Steroids	0.1096	-0.2382	0.4575	0.53661482216181
600	alpha-hydroxyisocaproate	Amino Acid	Leucine, Isoleucine and Valine Metabolism	0.1131	-0.2481	0.4743	0.539328445888523
601	pyridoxate	Cofactors and Vitamins	Vitamin B6 Metabolism	0.1027	-0.2263	0.4316	0.540613846358688
602	gulonate*	Cofactors and Vitamins	Ascorbate and Aldarate Metabolism	0.1015	-0.2246	0.4276	0.541750456083559
603	palmitoyl-sphingosine-phosphoethanolamine (d18:1/16:0)	Lipid	Ceramide PEs	0.1044	-0.2315	0.4404	0.542276250141004
604	stachydrine	Xenobiotics	Food Component/Plant	0.1006	-0.2232	0.4244	0.542413319620609
605	benzoate	Xenobiotics	Benzoate Metabolism	0.1014	-0.2273	0.43	0.545379301870656
606	N-methylproline	Amino Acid	Urea cycle; Arginine and Proline Metabolism	0.0997	-0.2239	0.4234	0.545808578602421
607	7-methylxanthine	Xenobiotics	Xanthine Metabolism	-0.0991	-0.4222	0.224	0.547641656221909
608	sucrose	Carbohydrate	Disaccharides and Oligosaccharides	-0.0989	-0.4245	0.2267	0.551429549228076
609	N-palmitoyl-sphingadienine (d18:2/16:0)*	Lipid	Ceramides	-0.0989	-0.4281	0.2303	0.555787627130851
610	3-hydroxy-3-methylglutarate	Lipid	Mevalonate Metabolism	0.0969	-0.2299	0.4238	0.560964598591877
611	phenylpyruvate	Amino Acid	Phenylalanine Metabolism	-0.0997	-0.4361	0.2367	0.56118172692723
612	oleoyl-linoleoyl-glycerol (18:1/18:2) [1]	Lipid	Diacylglycerol	-0.097	-0.4254	0.2313	0.562424239250136
613	thymol sulfate	Xenobiotics	Food Component/Plant	-0.0956	-0.4198	0.2285	0.563094022145399
614	arginine	Amino Acid	Urea cycle; Arginine and Proline Metabolism	0.0954	-0.2281	0.4189	0.563193981548249
615	3-hydroxyhexanoylcarnitine (1)	Lipid	Fatty Acid Metabolism (Acyl Carnitine, Hydroxy)	-0.0953	-0.4202	0.2295	0.564990893387543
616	3-hydroxyoleate*	Lipid	Fatty Acid, Monohydroxy	0.0955	-0.2303	0.4213	0.565481600406733
617	lysine	Amino Acid	Lysine Metabolism	0.0938	-0.2291	0.4167	0.569080828976822
618	3-hydroxyoctanoylcarnitine (2)	Lipid	Fatty Acid Metabolism (Acyl Carnitine, Hydroxy)	0.0954	-0.2358	0.4265	0.572331597975606
619	quinolinate	Cofactors and Vitamins	Nicotinate and Nicotinamide Metabolism	-0.0937	-0.4215	0.234	0.575034022748655
620	docosatrienoate (22:3n3)	Lipid	Long Chain Polyunsaturated Fatty Acid (n3 and n6)	0.0905	-0.232	0.413	0.582145920655553
621	alliin	Xenobiotics	Food Component/Plant	-0.091	-0.4172	0.2352	0.584452741754814
622	1-(1-enyl-palmitoyl)-2-arachidonoyl-GPC (P-16:0/20:4)*	Lipid	Plasmalogen	0.0897	-0.2336	0.413	0.586530882170842
623	saccharin	Xenobiotics	Food Component/Plant	-0.0904	-0.4165	0.2356	0.586592624234852
624	pantothenate	Cofactors and Vitamins	Pantothenate and CoA Metabolism	-0.0904	-0.4177	0.237	0.588330849372805
625	sphingomyelin (d18:2/23:1)*	Lipid	Sphingomyelins	-0.1031	-0.4785	0.2724	0.590465281959041
626	1-linoleoyl-2-linolenoyl-GPC (18:2/18:3)*	Lipid	Phosphatidylcholine (PC)	-0.0913	-0.4245	0.242	0.591362120609106
627	1-methylnicotinamide	Cofactors and Vitamins	Nicotinate and Nicotinamide Metabolism	0.0888	-0.2366	0.4141	0.592825509817641
628	21-hydroxypregnenolone disulfate	Lipid	Pregnenolone Steroids	-0.0933	-0.4353	0.2487	0.592917048854211
629	1-arachidonoyl-GPE (20:4n6)*	Lipid	Lysophospholipid	-0.0889	-0.4153	0.2375	0.59328621752993
630	stearate (18:0)	Lipid	Long Chain Saturated Fatty Acid	-0.0884	-0.4155	0.2387	0.596180053014674
631	1-palmitoleoyl-2-linolenoyl-GPC (16:1/18:3)*	Lipid	Phosphatidylcholine (PC)	0.09	-0.2432	0.4231	0.596528267129764
632	linoleate (18:2n6)	Lipid	Long Chain Polyunsaturated Fatty Acid (n3 and n6)	0.0899	-0.2439	0.4237	0.597482769412338
633	docosahexaenoylcholine	Lipid	Fatty Acid Metabolism (Acyl Choline)	-0.0887	-0.4203	0.2429	0.600052448119963
634	2,3-dihydroxy-2-methylbutyrate	Amino Acid	Leucine, Isoleucine and Valine Metabolism	-0.0869	-0.4145	0.2406	0.602885243744606
635	(R)-3-hydroxybutyrylcarnitine	Lipid	Fatty Acid Metabolism (Acyl Carnitine, Hydroxy)	-0.0841	-0.4097	0.2414	0.612519046635881
636	glycodeoxycholate 3-sulfate	Lipid	Secondary Bile Acid Metabolism	-0.084	-0.4091	0.2412	0.612701557728209
637	N-oleoyltaurine	Lipid	Endocannabinoid	0.0836	-0.2415	0.4086	0.614335307964245
638	5,6-dihydrouracil	Nucleotide	Pyrimidine Metabolism, Uracil containing	0.0826	-0.2405	0.4058	0.616139654135758
639	taurocholenate sulfate*	Lipid	Secondary Bile Acid Metabolism	0.083	-0.2429	0.4088	0.617746816435482
640	pseudouridine	Nucleotide	Pyrimidine Metabolism, Uracil containing	0.0832	-0.2449	0.4113	0.619171422290425
641	palmitate (16:0)	Lipid	Long Chain Saturated Fatty Acid	-0.0837	-0.4158	0.2484	0.621138671215445
642	1-oleoylglycerol (18:1)	Lipid	Monoacylglycerol	-0.0824	-0.4101	0.2453	0.622063559138714
643	N-acetylhistidine	Amino Acid	Histidine Metabolism	-0.0819	-0.4087	0.245	0.623477751524332
644	5-dodecenoylcarnitine (C12:1)	Lipid	Fatty Acid Metabolism (Acyl Carnitine, Monounsaturated)	0.079	-0.2564	0.4144	0.644268717793472
645	indoleacetoylcarnitine*	Amino Acid	Tryptophan Metabolism	0.076	-0.2497	0.4017	0.647458352645751
646	succinylcarnitine (C4-DC)	Energy	TCA Cycle	-0.0761	-0.4023	0.2501	0.647544898754487
647	sphingomyelin (d18:2/23:0, d18:1/23:1, d17:1/24:1)*	Lipid	Sphingomyelins	-0.0852	-0.4508	0.2804	0.647882484629785
648	1-stearoyl-2-linoleoyl-GPC (18:0/18:2)*	Lipid	Phosphatidylcholine (PC)	-0.0779	-0.4133	0.2576	0.649071175089033
649	2-hydroxy-4-(methylthio)butanoic acid	Amino Acid	Methionine, Cysteine, SAM and Taurine Metabolism	-0.0786	-0.4199	0.2626	0.651483554350604
650	tyrosine	Amino Acid	Tyrosine Metabolism	-0.0756	-0.4048	0.2537	0.652760906490347
651	mannitol/sorbitol	Carbohydrate	Fructose, Mannose and Galactose Metabolism	-0.0748	-0.4021	0.2525	0.654095098333424
652	cysteinylglycine	Amino Acid	Glutathione Metabolism	-0.0751	-0.4037	0.2536	0.654228474796156
653	sphingomyelin (d18:1/14:0, d16:1/16:0)*	Lipid	Sphingomyelins	-0.0774	-0.418	0.2633	0.656247653780147
654	4-ethylcatechol sulfate	Xenobiotics	Benzoate Metabolism	-0.0735	-0.3981	0.2511	0.657179459911685
655	tryptophan	Amino Acid	Tryptophan Metabolism	-0.0775	-0.4206	0.2655	0.657690619002946
656	1-linoleoyl-GPE (18:2)*	Lipid	Lysophospholipid	0.0735	-0.2534	0.4004	0.659331947678565
657	cis-3,4-methyleneheptanoate	Lipid	Fatty Acid, Branched	-0.0716	-0.3963	0.253	0.665407627306673
658	N-acetylcitrulline	Amino Acid	Urea cycle; Arginine and Proline Metabolism	-0.0721	-0.4012	0.257	0.667715433474107
659	4-guanidinobutanoate	Amino Acid	Guanidino and Acetamido Metabolism	-0.0776	-0.4318	0.2766	0.667722177875545
660	13-HODE + 9-HODE	Lipid	Fatty Acid, Monohydroxy	-0.0735	-0.4092	0.2622	0.667821254133232
661	1-palmitoyl-2-docosahexaenoyl-GPC (16:0/22:6)	Lipid	Phosphatidylcholine (PC)	0.0717	-0.2564	0.3998	0.668332062707694
662	1-stearoyl-GPC (18:0)	Lipid	Lysophospholipid	0.0711	-0.2562	0.3984	0.67014152475524
663	nonadecanoate (19:0)	Lipid	Long Chain Saturated Fatty Acid	0.0702	-0.2533	0.3938	0.670463394665418
664	ceramide (d16:1/24:1, d18:1/22:1)*	Lipid	Ceramides	-0.0696	-0.3902	0.2511	0.670661961130885
665	hexanoylcarnitine (C6)	Lipid	Fatty Acid Metabolism (Acyl Carnitine, Medium Chain)	-0.0705	-0.3959	0.2548	0.670753527598944
666	butyrate/isobutyrate (4:0)	Lipid	Short Chain Fatty Acid	-0.0711	-0.4001	0.258	0.671968727525024
667	malonylcarnitine	Lipid	Fatty Acid Synthesis	-0.0699	-0.3966	0.2568	0.674863679855514
668	sphingomyelin (d18:2/24:1, d18:1/24:2)*	Lipid	Sphingomyelins	-0.0765	-0.4342	0.2812	0.674974433895912
669	C-glycosyltryptophan	Amino Acid	Tryptophan Metabolism	-0.0709	-0.4042	0.2625	0.676765879517354
670	1-stearoyl-2-linoleoyl-GPI (18:0/18:2)	Lipid	Phosphatidylinositol (PI)	-0.0704	-0.4052	0.2643	0.679967927082313
671	ribitol	Carbohydrate	Pentose Metabolism	-0.0686	-0.3969	0.2597	0.682144445449918
672	sulfate*	Xenobiotics	Chemical	-0.0684	-0.3958	0.259	0.682174932474535
673	sphingomyelin (d18:1/19:0, d19:1/18:0)*	Lipid	Sphingomyelins	-0.0724	-0.4195	0.2747	0.682611563997585
674	N-formylphenylalanine	Amino Acid	Tyrosine Metabolism	0.0662	-0.2564	0.3889	0.687250664310887
675	1-linolenoyl-GPC (18:3)*	Lipid	Lysophospholipid	-0.0669	-0.3939	0.26	0.688190379090084
676	eicosanedioate (C20-DC)	Lipid	Fatty Acid, Dicarboxylate	-0.067	-0.3962	0.2622	0.689751384889009
677	stearoylcholine*	Lipid	Fatty Acid Metabolism (Acyl Choline)	-0.0663	-0.3941	0.2616	0.691913769346114
678	pantoate	Cofactors and Vitamins	Pantothenate and CoA Metabolism	0.0653	-0.2584	0.3889	0.692502883890739
679	N,N,N-trimethyl-5-aminovalerate	Amino Acid	Lysine Metabolism	0.066	-0.2625	0.3946	0.69350478382975
680	galactonate	Carbohydrate	Fructose, Mannose and Galactose Metabolism	-0.0651	-0.3896	0.2595	0.69430242468462
681	ethylmalonate	Amino Acid	Leucine, Isoleucine and Valine Metabolism	-0.0647	-0.3891	0.2597	0.69594586458026
682	1-linoleoyl-GPA (18:2)*	Lipid	Lysophospholipid	0.0661	-0.2657	0.3979	0.696014333996807
683	5alpha-pregnan-3beta,20beta-diol monosulfate (1)	Lipid	Progestin Steroids	0.0657	-0.2639	0.3953	0.696065324051102
684	N-palmitoylglycine	Lipid	Fatty Acid Metabolism (Acyl Glycine)	0.0651	-0.2663	0.3965	0.700097492325691
685	5-acetylamino-6-formylamino-3-methyluracil	Xenobiotics	Xanthine Metabolism	0.0635	-0.2601	0.387	0.700663689061559
686	glycochenodeoxycholate 3-sulfate	Lipid	Primary Bile Acid Metabolism	-0.0646	-0.3953	0.266	0.701661311569432
687	O-sulfo-L-tyrosine	Xenobiotics	Chemical	0.0635	-0.2637	0.3907	0.703638187022763
688	stearoylcarnitine (C18)	Lipid	Fatty Acid Metabolism (Acyl Carnitine, Long Chain Saturated)	0.0647	-0.2695	0.3988	0.704427906286711
689	S-1-pyrroline-5-carboxylate	Amino Acid	Glutamate Metabolism	-0.0615	-0.3845	0.2616	0.709197616024823
690	6-bromotryptophan	Amino Acid	Tryptophan Metabolism	0.0618	-0.2639	0.3875	0.709851412149857
691	3-(4-hydroxyphenyl)lactate	Amino Acid	Tyrosine Metabolism	0.0668	-0.288	0.4216	0.711999778088091
692	margarate (17:0)	Lipid	Long Chain Saturated Fatty Acid	0.0615	-0.2654	0.3884	0.71237418439413
693	pyridoxal	Cofactors and Vitamins	Vitamin B6 Metabolism	-0.0617	-0.3914	0.268	0.713802309556647
694	trimethylamine N-oxide	Lipid	Phospholipid Metabolism	0.0608	-0.2653	0.3869	0.714527855689249
695	7-alpha-hydroxy-3-oxo-4-cholestenoate (7-Hoca)	Lipid	Sterol	-0.061	-0.3917	0.2697	0.717635704784803
696	linolenate [alpha or gamma; (18:3n3 or 6)]	Lipid	Long Chain Polyunsaturated Fatty Acid (n3 and n6)	-0.0617	-0.3961	0.2728	0.717718238287019
697	tyramine O-sulfate	Amino Acid	Tyrosine Metabolism	-0.0602	-0.3884	0.2681	0.719336525934348
698	N-acetylalanine	Amino Acid	Alanine and Aspartate Metabolism	-0.0593	-0.3878	0.2692	0.723443641036203
699	sphingomyelin (d18:1/20:1, d18:2/20:0)*	Lipid	Sphingomyelins	-0.0637	-0.4181	0.2907	0.724702159115438
700	docosapentaenoate (n6 DPA; 22:5n6)	Lipid	Long Chain Polyunsaturated Fatty Acid (n3 and n6)	0.0571	-0.2642	0.3785	0.727512219787064
701	N-acetylisoleucine	Amino Acid	Leucine, Isoleucine and Valine Metabolism	-0.0556	-0.3805	0.2693	0.737143157756526
702	sphingomyelin (d18:1/25:0, d19:0/24:1, d20:1/23:0, d19:1/24:0)*	Lipid	Sphingomyelins	-0.0547	-0.3806	0.2712	0.742270851558458
703	(14 or 15)-methylpalmitate (a17:0 or i17:0)	Lipid	Fatty Acid, Branched	0.0558	-0.2768	0.3884	0.742273905559957
704	3-hydroxymyristate	Lipid	Fatty Acid, Monohydroxy	0.0547	-0.2722	0.3815	0.742928745740625
705	4-hydroxyphenylpyruvate	Amino Acid	Tyrosine Metabolism	0.0539	-0.2705	0.3782	0.74480223002156
706	N-stearoyl-sphingadienine (d18:2/18:0)*	Lipid	Ceramides	-0.0537	-0.3794	0.272	0.746481321818852
707	androsterone sulfate	Lipid	Androgenic Steroids	0.0556	-0.2817	0.3928	0.746588253190778
708	(16 or 17)-methylstearate (a19:0 or i19:0)	Lipid	Fatty Acid, Branched	-0.0539	-0.3828	0.275	0.747981752277652
709	5,6-dihydrouridine	Nucleotide	Pyrimidine Metabolism, Uracil containing	0.0539	-0.2757	0.3835	0.748579992724818
710	hexanoylglutamine	Lipid	Fatty Acid Metabolism (Acyl Glutamine)	0.0529	-0.2705	0.3762	0.748596327764663
711	3-methoxytyrosine	Amino Acid	Tyrosine Metabolism	0.0529	-0.271	0.3769	0.748691863944011
712	acisoga	Amino Acid	Polyamine Metabolism	0.0525	-0.2709	0.3758	0.750439351328245
713	nonanoylcarnitine (C9)	Lipid	Fatty Acid Metabolism (Acyl Carnitine, Medium Chain)	0.0515	-0.2704	0.3735	0.753747737160784
714	urea	Amino Acid	Urea cycle; Arginine and Proline Metabolism	0.0522	-0.278	0.3824	0.756689947814428
715	palmitoleate (16:1n7)	Lipid	Long Chain Monounsaturated Fatty Acid	0.0547	-0.2989	0.4082	0.761796699459519
716	N6-carboxymethyllysine	Carbohydrate	Advanced Glycation End-product	-0.0493	-0.3734	0.2747	0.765470097570041
717	androstenediol (3beta,17beta) disulfate (2)	Lipid	Androgenic Steroids	-0.0548	-0.4154	0.3058	0.765801421824671
718	androstenediol (3alpha, 17alpha) monosulfate (3)	Lipid	Androgenic Steroids	-0.0568	-0.4354	0.3219	0.768778366011866
719	N-acetyl-aspartyl-glutamate (NAAG)	Amino Acid	Glutamate Metabolism	-0.0483	-0.3712	0.2747	0.769559657874259
720	N-acetyl-3-methylhistidine*	Amino Acid	Histidine Metabolism	0.0483	-0.2748	0.3713	0.769583772693313
721	proline	Amino Acid	Urea cycle; Arginine and Proline Metabolism	-0.0485	-0.3859	0.2888	0.777839945281054
722	cystathionine	Amino Acid	Methionine, Cysteine, SAM and Taurine Metabolism	0.0466	-0.2808	0.3741	0.780190183251169
723	heptanoate (7:0)	Lipid	Medium Chain Fatty Acid	0.047	-0.2834	0.3773	0.780478789247831
724	2-hydroxypalmitate	Lipid	Fatty Acid, Monohydroxy	-0.0463	-0.3723	0.2797	0.780694584525265
725	N-acetyltyrosine	Amino Acid	Tyrosine Metabolism	0.0463	-0.2812	0.3738	0.781752556498196
726	2-aminoadipate	Amino Acid	Lysine Metabolism	-0.0465	-0.3759	0.2829	0.782009314064643
727	3-hydroxyhippurate	Xenobiotics	Benzoate Metabolism	-0.0456	-0.3685	0.2774	0.782095296904152
728	docosahexaenoate (DHA; 22:6n3)	Lipid	Long Chain Polyunsaturated Fatty Acid (n3 and n6)	-0.0466	-0.3806	0.2874	0.784261971089578
729	trigonelline (N'-methylnicotinate)	Cofactors and Vitamins	Nicotinate and Nicotinamide Metabolism	-0.0451	-0.3705	0.2803	0.785785786132041
730	palmitoylcarnitine (C16)	Lipid	Fatty Acid Metabolism (Acyl Carnitine, Long Chain Saturated)	-0.046	-0.381	0.2891	0.788025373044146
731	1-arachidonoyl-GPC (20:4n6)*	Lipid	Lysophospholipid	-0.0448	-0.3744	0.2849	0.790139523352778
732	3-hydroxystearate	Lipid	Fatty Acid, Monohydroxy	0.0442	-0.2816	0.37	0.790273086093336
733	2-methylmalonylcarnitine (C4-DC)	Lipid	Fatty Acid Metabolism (also BCAA Metabolism)	-0.044	-0.3712	0.2831	0.791853875888987
734	N1-methylinosine	Nucleotide	Purine Metabolism, (Hypo)Xanthine/Inosine containing	-0.0439	-0.3736	0.2857	0.793872249404776
735	arachidate (20:0)	Lipid	Long Chain Saturated Fatty Acid	0.0423	-0.2806	0.3651	0.797368004025698
736	4-acetamidobutanoate	Amino Acid	Polyamine Metabolism	-0.0407	-0.3659	0.2845	0.806245575917811
737	pregnenediol sulfate (C21H34O5S)*	Lipid	Pregnenolone Steroids	0.0446	-0.3188	0.4081	0.809810187965563
738	2-stearoyl-GPE (18:0)*	Lipid	Lysophospholipid	-0.0401	-0.3693	0.2891	0.81143381298333
739	9-hydroxystearate	Lipid	Fatty Acid, Monohydroxy	-0.0413	-0.3847	0.3021	0.813762190964015
740	aconitate [cis or trans]	Energy	TCA Cycle	-0.039	-0.3642	0.2862	0.814168645250955
741	3-indoxyl sulfate	Amino Acid	Tryptophan Metabolism	-0.0391	-0.3656	0.2874	0.814313330581423
742	1-stearoyl-GPE (18:0)	Lipid	Lysophospholipid	-0.0393	-0.369	0.2903	0.815048123875552
743	carboxyethyl-GABA	Amino Acid	Glutamate Metabolism	0.0381	-0.2846	0.3608	0.817073894631701
744	N-acetylalliin	Xenobiotics	Food Component/Plant	0.0384	-0.2875	0.3643	0.817298894055003
745	N-acetyl-beta-alanine	Nucleotide	Pyrimidine Metabolism, Uracil containing	-0.0394	-0.3743	0.2955	0.817572523375987
746	trans-urocanate	Amino Acid	Histidine Metabolism	-0.0369	-0.3638	0.29	0.824995413306833
747	imidazole propionate	Amino Acid	Histidine Metabolism	-0.0379	-0.3747	0.2988	0.82520702207237
748	sphingomyelin (d18:1/22:2, d18:2/22:1, d16:1/24:2)*	Lipid	Sphingomyelins	0.0408	-0.3233	0.4049	0.826035691477651
749	erythritol	Xenobiotics	Food Component/Plant	0.0363	-0.2922	0.3647	0.828620364505681
750	cys-gly, oxidized	Amino Acid	Glutathione Metabolism	-0.0362	-0.3667	0.2943	0.829786237674021
751	3-methylhistidine	Amino Acid	Histidine Metabolism	-0.0353	-0.3598	0.2893	0.83130804216323
752	oleate/vaccenate (18:1)	Lipid	Long Chain Monounsaturated Fatty Acid	0.0343	-0.3002	0.3689	0.840593711311135
753	10-nonadecenoate (19:1n9)	Lipid	Long Chain Monounsaturated Fatty Acid	0.0337	-0.2986	0.3661	0.842273657135963
754	ornithine	Amino Acid	Urea cycle; Arginine and Proline Metabolism	-0.0328	-0.3578	0.2922	0.843173983486755
755	glutamine conjugate of C6H10O2 (1)*	Partially Characterized Molecules	Partially Characterized Molecules	0.0316	-0.2921	0.3553	0.848301372309925
756	ethyl beta-glucopyranoside	Xenobiotics	Food Component/Plant	-0.0307	-0.3579	0.2965	0.853991494787666
757	ximenoylcarnitine (C26:1)*	Lipid	Fatty Acid Metabolism (Acyl Carnitine, Monounsaturated)	-0.0317	-0.3707	0.3072	0.854336599374847
758	succinoyltaurine	Amino Acid	Methionine, Cysteine, SAM and Taurine Metabolism	0.0303	-0.2958	0.3564	0.855531530578583
759	sphingomyelin (d18:2/18:1)*	Lipid	Sphingomyelins	0.0317	-0.3234	0.3868	0.861078994708482
760	eicosenoate (20:1)	Lipid	Long Chain Monounsaturated Fatty Acid	0.0287	-0.2992	0.3566	0.863875786885876
761	decadienedioic acid (C10:2-DC)**	Lipid	Fatty Acid, Dicarboxylate	0.0284	-0.2999	0.3566	0.865464756244896
762	methylsuccinate	Amino Acid	Leucine, Isoleucine and Valine Metabolism	0.0283	-0.3021	0.3586	0.866727980519707
763	3-hydroxy-2-ethylpropionate	Amino Acid	Leucine, Isoleucine and Valine Metabolism	0.0275	-0.2988	0.3537	0.868902961950703
764	homostachydrine*	Xenobiotics	Food Component/Plant	0.0269	-0.2991	0.3528	0.871643118333857
765	1-palmitoyl-2-stearoyl-GPC (16:0/18:0)	Lipid	Phosphatidylcholine (PC)	0.0265	-0.2994	0.3523	0.873521790551706
766	adipoylcarnitine (C6-DC)	Lipid	Fatty Acid Metabolism (Acyl Carnitine, Dicarboxylate)	-0.0266	-0.3548	0.3016	0.873891004237495
767	N-acetyltaurine	Amino Acid	Methionine, Cysteine, SAM and Taurine Metabolism	0.0259	-0.3002	0.3519	0.876388480330111
768	erucate (22:1n9)	Lipid	Long Chain Monounsaturated Fatty Acid	-0.0247	-0.3508	0.3015	0.882180412730473
769	etiocholanolone glucuronide	Lipid	Androgenic Steroids	0.0243	-0.3038	0.3524	0.884601281615226
770	dihomo-linoleate (20:2n6)	Lipid	Long Chain Polyunsaturated Fatty Acid (n3 and n6)	0.0232	-0.3069	0.3532	0.890497404292608
771	2-piperidinone	Xenobiotics	Food Component/Plant	-0.0211	-0.3483	0.3062	0.899639769845735
772	2-palmitoyl-GPC (16:0)*	Lipid	Lysophospholipid	-0.0208	-0.3474	0.3058	0.900772553754825
773	2-hydroxydecanoate	Lipid	Fatty Acid, Monohydroxy	-0.0203	-0.3458	0.3051	0.902460866951298
774	4-methyl-2-oxopentanoate	Amino Acid	Leucine, Isoleucine and Valine Metabolism	-0.0223	-0.397	0.3523	0.906918912905834
775	glycerophosphorylcholine (GPC)	Lipid	Phospholipid Metabolism	0.0194	-0.3105	0.3494	0.908029601994206
776	gamma-CEHC	Cofactors and Vitamins	Tocopherol Metabolism	-0.0185	-0.3422	0.3052	0.910709290590371
777	5-(galactosylhydroxy)-L-lysine	Amino Acid	Lysine Metabolism	-0.0185	-0.3438	0.3067	0.91108436272548
778	indoleacetylglutamine	Amino Acid	Tryptophan Metabolism	0.0184	-0.3095	0.3462	0.912554891413253
779	vanillactate	Amino Acid	Tyrosine Metabolism	0.0178	-0.305	0.3405	0.914011205479317
780	N-acetylserine	Amino Acid	Glycine, Serine and Threonine Metabolism	0.0173	-0.3092	0.3439	0.917182683461146
781	cysteine	Amino Acid	Methionine, Cysteine, SAM and Taurine Metabolism	-0.0168	-0.3411	0.3074	0.91898612192973
782	sphingomyelin (d17:1/14:0, d16:1/15:0)*	Lipid	Sphingomyelins	-0.0175	-0.3797	0.3448	0.924614458938428
783	5alpha-pregnan-3beta,20alpha-diol disulfate	Lipid	Progestin Steroids	0.0156	-0.3119	0.3431	0.925606476484577
784	4-methylguaiacol sulfate	Xenobiotics	Benzoate Metabolism	-0.0153	-0.3391	0.3084	0.925972356252551
785	N-acetylleucine	Amino Acid	Leucine, Isoleucine and Valine Metabolism	-0.0156	-0.3539	0.3228	0.928116761798653
786	1-(1-enyl-stearoyl)-2-linoleoyl-GPE (P-18:0/18:2)*	Lipid	Plasmalogen	0.0134	-0.3143	0.341	0.936174243293165
787	beta-hydroxyisovaleroylcarnitine	Amino Acid	Leucine, Isoleucine and Valine Metabolism	0.0132	-0.3165	0.3429	0.937502690781137
788	N-acetylthreonine	Amino Acid	Glycine, Serine and Threonine Metabolism	-0.0122	-0.3314	0.307	0.94029333322392
789	gluconate	Xenobiotics	Food Component/Plant	-0.0125	-0.3442	0.3192	0.941091590493816
790	glycocholenate sulfate*	Lipid	Secondary Bile Acid Metabolism	0.0115	-0.3202	0.3433	0.94572798099466
791	caproate (6:0)	Lipid	Medium Chain Fatty Acid	0.0105	-0.3116	0.3326	0.948970078325403
792	argininate*	Amino Acid	Urea cycle; Arginine and Proline Metabolism	0.0107	-0.3193	0.3406	0.949396115947404
793	N1-Methyl-2-pyridone-5-carboxamide	Cofactors and Vitamins	Nicotinate and Nicotinamide Metabolism	-0.0101	-0.3364	0.3163	0.951800174661116
794	xylose	Carbohydrate	Pentose Metabolism	0.01	-0.3148	0.3348	0.95191156348556
795	gamma-glutamyltyrosine	Peptide	Gamma-glutamyl Amino Acid	0.01	-0.3203	0.3402	0.952763354923687
796	3-carboxy-4-methyl-5-pentyl-2-furanpropionate (3-CMPFP)**	Lipid	Fatty Acid, Dicarboxylate	0.0093	-0.3183	0.337	0.955481118866024
797	2S,3R-dihydroxybutyrate	Lipid	Fatty Acid, Dihydroxy	0.0102	-0.3578	0.3783	0.95648716959473
798	N-acetylmethionine	Amino Acid	Methionine, Cysteine, SAM and Taurine Metabolism	-0.0083	-0.3299	0.3134	0.959780077855144
799	6-hydroxyindole sulfate	Xenobiotics	Chemical	0.0081	-0.3177	0.3339	0.961227433556124
800	cerotoylcarnitine (C26)*	Lipid	Fatty Acid Metabolism (Acyl Carnitine, Long Chain Saturated)	0.0079	-0.3333	0.3491	0.963877784347276
801	N-acetyl-1-methylhistidine*	Amino Acid	Histidine Metabolism	0.006	-0.3224	0.3344	0.97143972712478
802	1-palmitoyl-GPC (16:0)	Lipid	Lysophospholipid	-0.0057	-0.3342	0.3228	0.972873134484139
803	1-(1-enyl-palmitoyl)-2-linoleoyl-GPE (P-16:0/18:2)*	Lipid	Plasmalogen	-0.0055	-0.3299	0.319	0.973647368861596
804	10-heptadecenoate (17:1n7)	Lipid	Long Chain Monounsaturated Fatty Acid	0.0057	-0.3338	0.3452	0.973865688600001
805	lanthionine	Amino Acid	Methionine, Cysteine, SAM and Taurine Metabolism	0.0053	-0.3189	0.3294	0.97456321210125
806	myo-inositol	Lipid	Inositol Metabolism	-0.0048	-0.3315	0.3218	0.97685390015533
807	6-oxopiperidine-2-carboxylate	Amino Acid	Lysine Metabolism	0.0042	-0.3193	0.3277	0.979659827304413
808	trans-3,4-methyleneheptanoate	Xenobiotics	Food Component/Plant	-0.0041	-0.3276	0.3195	0.980267813056066
809	hypotaurine	Amino Acid	Methionine, Cysteine, SAM and Taurine Metabolism	0.004	-0.319	0.3271	0.980480137947626
810	2-aminobutyrate	Amino Acid	Glutathione Metabolism	-0.0037	-0.3263	0.3189	0.982239657650696
811	2-hydroxysebacate	Lipid	Fatty Acid, Dicarboxylate	-0.0032	-0.3264	0.32	0.984472055544066
812	suberoylcarnitine (C8-DC)	Lipid	Fatty Acid Metabolism (Acyl Carnitine, Dicarboxylate)	-0.003	-0.3287	0.3228	0.985832844226043
813	3,5-dichloro-2,6-dihydroxybenzoic acid	Xenobiotics	Chemical	0.0029	-0.3253	0.3311	0.986260070055259
814	gamma-glutamylthreonine	Peptide	Gamma-glutamyl Amino Acid	0.0023	-0.3238	0.3283	0.989135661432814
815	homoarginine	Amino Acid	Urea cycle; Arginine and Proline Metabolism	-0.0016	-0.3429	0.3396	0.992536582992857
816	heneicosapentaenoate (21:5n3)	Lipid	Long Chain Polyunsaturated Fatty Acid (n3 and n6)	-0.0014	-0.3339	0.331	0.993214493328135
817	phenyllactate (PLA)	Amino Acid	Phenylalanine Metabolism	0.0015	-0.3515	0.3544	0.993383710582749
818	N-acetylvaline	Amino Acid	Leucine, Isoleucine and Valine Metabolism	-0.0002	-0.3276	0.3272	0.998956143142962
The model was adjusted for age, gender and supine systolic blood pressure.
