# Supplementary material for: The relationships between the plasma metabolome and orthostatic blood pressure responses
Source: Sci Rep. 2023 Oct 25;13:18244. doi: 10.1038/s41598-023-44226-z (PMC10600108; doi:10.1038/s41598-023-44226-z)
Supplement: Supplementary file 3 — Supplementary Information 3. [file 41598_2023_44226_MOESM3_ESM.xlsx]

## Sheet: Sheet1
Supplemental table 3: The association between metabolites and orthostatic blood pressure responses in model 2.
	Metabolites name	Super pathway	Sub-pathway	Beta	Lower (95%CI)	Upper (95%CI)	P value
1	behenoyl dihydrosphingomyelin (d18:0/22:0)*	Lipid	Dihydrosphingomyelins	-0.7032	-1.0355	-0.3708	3.42496e-05
2	sphingomyelin (d18:0/20:0, d16:0/22:0)*	Lipid	Dihydrosphingomyelins	-0.6011	-0.9309	-0.2712	0.00035814
3	glucuronide of piperine metabolite C17H21NO3 (4)*	Xenobiotics	Food Component/Plant	-0.581	-0.9177	-0.2443	0.000724242
4	creatine	Amino Acid	Creatine Metabolism	-0.5873	-0.9383	-0.2363	0.00104483
5	glutamine_degradant*	Partially Characterized Molecules	Partially Characterized Molecules	0.6578	0.2635	1.0522	0.00108158
6	cysteine s-sulfate	Amino Acid	Methionine, Cysteine, SAM and Taurine Metabolism	-0.5507	-0.8848	-0.2167	0.0012381
7	sphingosine	Lipid	Sphingosines	-0.535	-0.8605	-0.2096	0.00127805
8	1-myristoyl-2-arachidonoyl-GPC (14:0/20:4)*	Lipid	Phosphatidylcholine (PC)	-0.5311	-0.8601	-0.202	0.00156668
9	glutamine	Amino Acid	Glutamate Metabolism	0.528	0.1979	0.8581	0.00172396
10	dihomo-linoleoylcarnitine (C20:2)*	Lipid	Fatty Acid Metabolism (Acyl Carnitine, Polyunsaturated)	0.5281	0.196	0.8603	0.00183546
11	sphingadienine	Lipid	Sphingolipid Synthesis	-0.5029	-0.8256	-0.1801	0.00227112
12	aspartate	Amino Acid	Alanine and Aspartate Metabolism	-0.4955	-0.8464	-0.1446	0.00565962
13	phenylacetate	Amino Acid	Phenylalanine Metabolism	0.4463	0.1174	0.7752	0.0078366
14	bilirubin (Z,Z)	Cofactors and Vitamins	Hemoglobin and Porphyrin Metabolism	0.4409	0.1067	0.7751	0.00973783
15	bilirubin (E,Z or Z,E)*	Cofactors and Vitamins	Hemoglobin and Porphyrin Metabolism	0.4381	0.105	0.7711	0.00994831
16	sphingomyelin (d18:0/18:0, d19:0/17:0)*	Lipid	Dihydrosphingomyelins	-0.4257	-0.7628	-0.0886	0.0133304
17	glycoursodeoxycholic acid sulfate (1)	Lipid	Secondary Bile Acid Metabolism	-0.4342	-0.7788	-0.0896	0.0135363
18	asparagine	Amino Acid	Alanine and Aspartate Metabolism	0.4047	0.0694	0.7399	0.0179977
19	1-stearoyl-2-oleoyl-GPE (18:0/18:1)	Lipid	Phosphatidylethanolamine (PE)	-0.4025	-0.739	-0.0659	0.0191179
20	carotene diol (2)	Cofactors and Vitamins	Vitamin A Metabolism	0.338	-0.0103	0.6863	0.0571497
21	metabolonic lactone sulfate	Partially Characterized Molecules	Partially Characterized Molecules	-0.3306	-0.6936	0.0323	0.0741829
22	2-naphthol sulfate	Xenobiotics	Chemical	-0.3139	-0.7036	0.0758	0.114405
The model was adjusted for age, gender, supine systolic blood pressure, diabetes mellitus, anti-hypertensive medication, BMI and smoking.
